# Supplementary material for: Gene expression and immune infiltration in melanoma patients with different mutation burden
Source: BMC Cancer. 2021 Apr 9;21:379. doi: 10.1186/s12885-021-08083-1 (PMC8034108; doi:10.1186/s12885-021-08083-1)
Supplement: Supplementary file 6 — Additional file 6: Table S1-S7. [file 12885_2021_8083_MOESM6_ESM.xlsx]

## Sheet: TABLE S1
TABLE S1
ID	OS time	fustat	age	sex	stage	T	M	N	sample type	year_of_initial_pathologic_diagnosis	ajcc_version
TCGA-FS-A1ZC	10870	1	51	MALE	I/II NOS	TX	M0	N0	Metastatic	1978	1st
TCGA-EE-A2MF	8174	1	39	FEMALE	Stage I	T2	M0	N0	Metastatic	1979	1st
TCGA-EE-A29T	11252	0	51	FEMALE	unknow	TX	M0	NX	Metastatic	1982	1st
TCGA-EE-A2GD	10346	1	58	FEMALE	Stage IIB	T4	M0	N0	Metastatic	1984	2nd
TCGA-LH-A9QB	11217	0	24	FEMALE	unknow	unknow	unknow	unknow	Metastatic	1984	2nd
TCGA-EE-A3J3	5237	1	42	MALE	Stage IB	T2	M0	N0	Metastatic	1986	2nd
TCGA-EE-A2MI	6225	1	43	MALE	Stage IIB	T4	M0	N0	Metastatic	1986	2nd
TCGA-FS-A1YY	6953	1	55	FEMALE	Stage IIA	T3a	M0	N0	Metastatic	1987	2nd
TCGA-FS-A1YW	6598	1	52	MALE	Stage IB	T1b	M0	N0	Metastatic	1987	2nd
TCGA-ER-A19G	9188	0	48	FEMALE	unknow	unknow	M0	N0	Metastatic	1987	2nd
TCGA-ER-A3ES	7514	1	25	MALE	unknow	unknow	unknow	unknow	Metastatic	1987
TCGA-OD-A75X	9061	1	49	MALE	unknow	TX	M0	NX	Metastatic	1989	3rd
TCGA-FS-A1Z0	6164	1	32	FEMALE	Stage IA	T1a	M0	N0	Metastatic	1990	3rd
TCGA-EE-A3J4	3869	1	72	MALE	Stage II	T3a	M0	N0	Metastatic	1991	3rd
TCGA-EE-A2MP	7563	0	34	FEMALE	Stage I	T2	M0	N0	Metastatic	1991	3rd
TCGA-EE-A3JB	6138	0	60	FEMALE	Stage III	T3a	M0	N1	Metastatic	1992	3rd
TCGA-EE-A2MM	5107	1	63	FEMALE	Stage I	T2	M0	N0	Metastatic	1993	4th
TCGA-D3-A8GV	5101	1	25	MALE	I/II NOS	TX	M0	N0	Metastatic	1993	7th
TCGA-W3-AA1V	1280	1	63	MALE	Stage II	T3	M0	N0	Metastatic	1994	4th
TCGA-ER-A19W	4507	1	48	FEMALE	unknow	unknow	unknow	unknow	Metastatic	1994	4th
TCGA-EE-A2ML	6590	1	35	MALE	Stage II	T3a	M0	N0	Metastatic	1994	4th
TCGA-ER-A19L	4000	1	35	MALE	unknow	unknow	unknow	unknow	Metastatic	1994	4th
TCGA-W3-AA21	3195	1	26	MALE	Stage I	T2	M0	N0	Metastatic	1994	4th
TCGA-DA-A3F5	6446	0	45	MALE	Stage I	T1a	M0	N0	Metastatic	1994	4th
TCGA-W3-AA1Q	2101	1	57	MALE	Stage III	TX	M0	N1	Metastatic	1994	4th
TCGA-D3-A8GJ	7342	0	18	MALE	Stage II	T3	M0	N0	Metastatic	1994	7th
TCGA-W3-A824	6940	0	63	MALE	Stage I	T2	M0	N0	Metastatic	1995	4th
TCGA-ER-A19H	4634	1	40	MALE	unknow	unknow	M0	N0	Metastatic	1995	4th
TCGA-FS-A1ZR	347	1	36	MALE	Stage II	T2	M0	N0	Metastatic	1995	4th
TCGA-EE-A20H	5118	1	56	MALE	Stage I	T2	M0	N0	Metastatic	1995	4th
TCGA-EE-A2ME	3141	1	51	MALE	Stage I	T2	M0	N0	Metastatic	1995	4th
TCGA-W3-AA1R	3379	1	71	MALE	Stage II	T3	M0	N0	Metastatic	1995	4th
TCGA-FR-A729	6716	0	38	FEMALE	Stage I	T1	M0	N0	Metastatic	1996	4th
TCGA-ER-A19P	4930	1	47	FEMALE	unknow	unknow	M0	N0	Metastatic	1996	4th
TCGA-DA-A1I1	5941	0	55	MALE	Stage III	T0	M0	N2a	Metastatic	1996	4th
TCGA-DA-A1I2	5088	0	45	MALE	Stage III	T4b	M0	N2b	Metastatic	1996	4th
TCGA-W3-AA1W	6666	0	64	MALE	Stage II	T3	M0	N0	Metastatic	1996	4th
TCGA-EE-A2GH	6328	0	34	MALE	Stage I	T2	M0	N0	Metastatic	1996	4th
TCGA-D3-A8GL	2711	1	43	MALE	Stage IIIB	T2a	M0	N1b	Metastatic	1996	7th
TCGA-D3-A1Q5	3424	1	60	MALE	I/II NOS	TX	M0	N0	Metastatic	1996	7th
TCGA-EE-A2MG	3139	1	23	MALE	Stage I	T2	M0	N0	Metastatic	1997	4th
TCGA-W3-AA1O	122	1	85	MALE	Stage III	TX	M0	N2	Metastatic	1997	4th
TCGA-EE-A29W	5932	0	42	MALE	Stage 0	Tis	M0	N0	Metastatic	1997	4th
TCGA-W3-A828	3683	1	66	MALE	Stage II	T3	M0	N0	Metastatic	1997	4th
TCGA-EE-A2M6	3932	0	61	MALE	Stage I	T1	M0	N0	Metastatic	1997	4th
TCGA-FS-A4F8	5318	1	52	MALE	Stage I	T1	M0	N0	Metastatic	1997	4th
TCGA-EE-A20C	4601	1	59	MALE	Stage 0	Tis	M0	N0	Metastatic	1997	4th
TCGA-FS-A1ZP	2273	1	52	MALE	Stage II	T3	M0	N0	Metastatic	1997	5th
TCGA-FS-A1ZQ	4062	1	31	MALE	I/II NOS	TX	M0	N0	Metastatic	1997	6th
TCGA-D3-A2JB	5110	1	70	FEMALE	Stage 0	Tis	M0	N0	Metastatic	1997	7th
TCGA-D3-A8GS	3564	1	52	MALE	Stage I	T1	M0	N0	Metastatic	1997	7th
TCGA-GN-A264	3587	1	60	MALE	unknow	unknow	unknow	unknow	Metastatic	1997
TCGA-EE-A3J7	1949	0	43	MALE	Stage I	T2	M0	N0	Metastatic	1998	5th
TCGA-ER-A19C	1487	1	77	MALE	Stage I	T2a	M0	NX	Metastatic	1998	5th
TCGA-EE-A2MD	1438	1	52	MALE	Stage II	T3a	M0	N0	Metastatic	1998	5th
TCGA-EE-A3AH	4222	1	30	MALE	Stage II	T3b	M0	N0	Metastatic	1998	5th
TCGA-W3-A825	1917	1	60	FEMALE	Stage II	T3	M0	N0	Metastatic	1998	5th
TCGA-FS-A1ZS	4526	0	54	MALE	Stage I	T2	M0	N0	Metastatic	1998	5th
TCGA-D3-A5GR	5424	0	23	FEMALE	Stage III	T1b	M0	N1	Metastatic	1998	7th
TCGA-EE-A2MK	4825	0	18	FEMALE	Stage III	T4a	M0	N0	Metastatic	1999	5th
TCGA-EE-A2MS	4942	0	72	MALE	Stage II	T3a	M0	N0	Metastatic	1999	5th
TCGA-EE-A2MJ	2927	1	60	MALE	Stage III	T4b	M0	N0	Metastatic	1999	5th
TCGA-FR-A44A	5299	0	29	FEMALE	Stage II	T3a	M0	N0	Metastatic	1999	5th
TCGA-EE-A2GE	4898	0	44	MALE	Stage I	T2	M0	N0	Metastatic	1999	5th
TCGA-EE-A2M5	659	1	49	MALE	Stage I	T2	M0	N0	Metastatic	1999	5th
TCGA-EE-A3JI	4648	1	48	MALE	Stage I	T2	M0	N0	Metastatic	1999	5th
TCGA-EE-A2M7	877	1	66	MALE	Stage II	T3a	M0	N0	Metastatic	1999	5th
TCGA-D3-A8GR	3943	1	54	FEMALE	Stage 0	Tis	M0	N0	Metastatic	1999	7th
TCGA-D3-A3CB	5065	0	39	MALE	I/II NOS	T2	M0	N0	Metastatic	1999	7th
TCGA-D3-A2JL	5219	0	43	FEMALE	I/II NOS	TX	M0	N0	Metastatic	1999	7th
TCGA-D9-A148	4609	0	40	MALE	unknow	TX	M1b	N3	Metastatic	1999	7th
TCGA-D3-A51E	5318	0	39	FEMALE	I/II NOS	T2	M0	N0	Metastatic	1999	7th
TCGA-EE-A3J5	1124	1	71	MALE	Stage III	T4a	M0	N1	Metastatic	2000	5th
TCGA-EE-A2M8	601	1	54	FEMALE	Stage III	T3a	M0	N1	Metastatic	2000	5th
TCGA-ER-A19B	2993	1	42	MALE	unknow	TX	M0	N0	Metastatic	2000	5th
TCGA-EE-A2MN	1446	1	58	MALE	Stage I	T2	M0	N0	Metastatic	2000	5th
TCGA-EE-A2MC	1871	1	73	MALE	Stage I	T2	M0	N0	Metastatic	2000	5th
TCGA-D3-A8GK	5177	0	45	MALE	Stage IIA	T3a	M0	N0	Metastatic	2000	7th
TCGA-D3-A8GN	4897	0	27	FEMALE	I/II NOS	TX	M0	N0	Metastatic	2000	7th
TCGA-D3-A8GC	2421	1	48	MALE	Stage IIIC	TX	M0	N3	Metastatic	2000	7th
TCGA-EE-A3AB	3733	0	30	MALE	Stage III	T0	M0	N2a	Metastatic	2001	5th
TCGA-FS-A4F4	2028	1	64	MALE	Stage II	T3a	M0	N0	Metastatic	2001	5th
TCGA-EE-A2MH	516	1	66	MALE	Stage III	T4a	M0	N0	Metastatic	2001	5th
TCGA-ER-A19Q	1548	1	37	FEMALE	unknow	unknow	M0	N0	Metastatic	2001	5th
TCGA-ER-A42L	4533	0	49	MALE	Stage II	T3	M0	N0	Metastatic	2001	5th
TCGA-ER-A3EV	1429	1	55	MALE	Stage III	T4	M0	N0	Metastatic	2001	5th
TCGA-FS-A1Z4	854	1	62	MALE	Stage I	T1	M0	N0	Metastatic	2001	5th
TCGA-EE-A3AA	3781	0	47	MALE	Stage III	T0	M0	N2a	Metastatic	2001	5th
TCGA-FS-A1ZJ	1441	1	75	FEMALE	Stage I	T2	M0	N0	Metastatic	2001	5th
TCGA-FS-A1YX	1478	1	39	FEMALE	Stage I	T2	M0	N0	Metastatic	2001	5th
TCGA-FS-A1ZM	3080	0	74	MALE	Stage III	T2	M0	N2c	Metastatic	2001	5th
TCGA-EE-A180	2889	1	69	MALE	Stage III	T4a	M0	N0	Metastatic	2001	5th
TCGA-FS-A1ZD	1628	1	63	MALE	Stage IIA	T2b	M0	N0	Metastatic	2001	6th
TCGA-D3-A5GO	4195	0	61	MALE	Stage II	T4	M0	N0	Metastatic	2001	7th
TCGA-D3-A3CE	1832	1	74	FEMALE	Stage III	T0	M0	N1b	Metastatic	2001	7th
TCGA-D3-A5GN	4129	0	15	FEMALE	Stage I	T1	M0	N0	Metastatic	2001	7th
TCGA-D3-A51J	4414	0	19	MALE	Stage III	T0	M0	N1b	Metastatic	2001	7th
TCGA-D3-A2JG	3453	1	30	FEMALE	Stage IIIA	T3a	M0	N1a	Metastatic	2001	7th
TCGA-D3-A1Q3	507	1	64	MALE	Stage IIC	T4b	M0	N0	Metastatic	2001	7th
TCGA-GN-A262	3847	0	47	FEMALE	unknow	unknow	unknow	unknow	Metastatic	2001
TCGA-FS-A1Z3	636	1	72	FEMALE	Stage IV	TX	M1	N0	Metastatic	2002	5th
TCGA-DA-A1HY	3580	0	42	MALE	Stage III	T2b	M0	N1	Metastatic	2002	5th
TCGA-EE-A20B	4070	0	66	FEMALE	Stage II	T3	M0	N0	Metastatic	2002	5th
TCGA-EE-A20F	2785	0	53	MALE	Stage I	T1	M0	N0	Metastatic	2002	5th
TCGA-FS-A1ZB	1486	1	57	MALE	Stage II	T3a	M0	N0	Metastatic	2002	5th
TCGA-EE-A2GO	3857	0	66	FEMALE	Stage II	T3b	M0	N0	Metastatic	2002	5th
TCGA-FS-A1ZU	808	1	70	FEMALE	Stage IIC	T4b	M0	N0	Metastatic	2002	5th
TCGA-EE-A2MR	4088	0	61	MALE	Stage I	T2	M0	N0	Metastatic	2002	5th
TCGA-FS-A1ZN	730	1	43	MALE	Stage IIIA	T4b	M0	N1a	Primary Tumor	2002	5th
TCGA-D3-A3BZ	3976	0	63	MALE	Stage IIB	T4a	M0	N0	Metastatic	2002	7th
TCGA-D3-A1Q7	4053	0	42	FEMALE	Stage IB	T1b	M0	N0	Metastatic	2002	7th
TCGA-D3-A8GP	4638	0	77	MALE	Stage III	T2	M0	N2c	Metastatic	2002	7th
TCGA-D3-A2J6	1321	1	65	MALE	Stage IIB	T3b	M0	N0	Metastatic	2002	7th
TCGA-D3-A5GU	3808	0	36	MALE	Stage IB	T1b	M0	N0	Metastatic	2002	7th
TCGA-EE-A184	2073	1	72	MALE	Stage IB	T2a	M0	N0	Metastatic	2003	6th
TCGA-FS-A1ZA	843	1	45	FEMALE	Stage IIIB	T4b	M0	N2c	Metastatic	2003	6th
TCGA-EE-A29G	2192	1	53	MALE	Stage IIIA	T4a	M0	N2a	Metastatic	2003	6th
TCGA-FS-A1ZH	996	1	71	FEMALE	Stage IV	T3b	M1c	N2c	Metastatic	2003	6th
TCGA-EE-A2GN	3106	1	67	MALE	Stage IIA	T2b	M0	N0	Metastatic	2003	6th
TCGA-ER-A198	1544	1	45	MALE	unknow	unknow	M0	NX	Metastatic	2003	6th
TCGA-FS-A4F0	2367	0	67	FEMALE	Stage IIB	T4a	M0	N0	Metastatic	2003	6th
TCGA-EE-A29A	1927	1	68	MALE	Stage IIIA	T3a	M0	N1a	Metastatic	2003	6th
TCGA-DA-A1I5	3280	0	27	FEMALE	Stage IV	T1a	M1c	N0	Metastatic	2003	6th
TCGA-EE-A3JH	3333	0	54	MALE	Stage IB	T2	M0	N0	Metastatic	2003	6th
TCGA-FS-A4F2	1525	1	46	FEMALE	Stage IIC	T4b	M0	N0	Metastatic	2003	6th
TCGA-ER-A19F	802	1	82	MALE	unknow	unknow	M0	N0	Metastatic	2003	6th
TCGA-D3-A2JA	3514	0	68	MALE	Stage IIIA	T2a	M0	N1a	Metastatic	2003	7th
TCGA-D3-A2J9	723	1	75	MALE	Stage IIIC	T4b	M0	N3	Metastatic	2003	7th
TCGA-D3-A5GL	3826	0	74	MALE	Stage IB	T2a	M0	N0	Metastatic	2003	7th
TCGA-D3-A2J7	3136	1	67	MALE	Stage IIIC	T3b	M0	N1b	Metastatic	2003	7th
TCGA-D3-A3ML	422	1	70	MALE	Stage IIIA	T3a	M0	N2a	Metastatic	2003	7th
TCGA-D3-A8GB	938	1	48	MALE	Stage IIIB	T3a	M0	N1b	Metastatic	2003	7th
TCGA-D3-A2J8	1992	1	48	MALE	Stage IB	T2a	M0	N0	Metastatic	2003	7th
TCGA-D3-A1Q6	2184	1	55	MALE	Stage III	T4	M0	N1b	Metastatic	2003	7th
TCGA-D3-A1Q4	3408	0	53	FEMALE	Stage IIIC	T2b	M0	N1b	Metastatic	2003	7th
TCGA-FS-A4FD	2454	1	39	MALE	Stage IIIC	T2	M0	N3	Metastatic	2004	6th
TCGA-ER-A19D	383	1	46	FEMALE	Stage IB	T2a	M0	N0	Metastatic	2004	6th
TCGA-GN-A263	467	1	24	MALE	Stage IV	T4b	M1c	N3	Primary Tumor	2004	6th
TCGA-EE-A2GJ	2270	0	83	MALE	Stage IA	T1a	M0	N0	Metastatic	2004	6th
TCGA-EE-A29B	2588	1	67	MALE	Stage IIB	T3b	M0	N0	Metastatic	2004	6th
TCGA-ER-A19J	196	1	54	MALE	Stage IV	TX	M1	N3	Metastatic	2004	6th
TCGA-EE-A2GM	2296	0	70	FEMALE	Stage IIC	T4b	M0	N0	Metastatic	2004	6th
TCGA-ER-A2ND	710	1	57	FEMALE	Stage IIIC	T1b	M0	N3	Metastatic	2004	6th
TCGA-GN-A4U3	3708	0	30	MALE	Stage III	T3a	M0	N1a	Metastatic	2004	6th
TCGA-EE-A2A1	3130	0	46	MALE	Stage IB	T2a	M0	N0	Metastatic	2004	6th
TCGA-D3-A1Q1	504	1	79	FEMALE	Stage IIIC	T1b	M0	N3	Metastatic	2004	7th
TCGA-D3-A3MR	3151	0	42	MALE	Stage III	T0	M0	N1b	Metastatic	2004	7th
TCGA-D3-A1Q8	854	1	33	MALE	Stage IV	T0	M1b	N3	Metastatic	2004	7th
TCGA-D3-A8GQ	884	1	66	MALE	Stage II	T3	M0	N0	Metastatic	2004	7th
TCGA-GN-A266	308	1	45	MALE	unknow	unknow	unknow	unknow	Metastatic	2004
TCGA-GN-A265	2948	0	53	MALE	unknow	unknow	unknow	unknow	Metastatic	2004
TCGA-DA-A1IA	2005	1	32	FEMALE	Stage IIIB	T2a	M0	N1b	Metastatic	2005	6th
TCGA-ER-A3ET	2829	1	64	FEMALE	Stage IIIA	T3a	M0	N1a	Metastatic	2005	6th
TCGA-EE-A2MU	1620	0	71	MALE	Stage IA	T1a	M0	N0	Metastatic	2005	6th
TCGA-DA-A1IC	2071	1	81	MALE	Stage IIIB	T3a	M0	N2c	Metastatic	2005	6th
TCGA-ER-A195	1078	1	46	MALE	unknow	TX	M0	N0	Metastatic	2005	6th
TCGA-FS-A1ZT	1617	0	55	MALE	Stage III	T2	M0	N1b	Metastatic	2005	6th
TCGA-FS-A4F5	874	1	77	FEMALE	Stage IB	T2a	M0	N0	Metastatic	2005	6th
TCGA-FR-A3YN	2828	0	44	MALE	Stage IB	T2a	M0	N0	Metastatic	2005	6th
TCGA-ER-A1A1	3196	0	58	MALE	Stage IIIC	TX	M0	N3	Metastatic	2005	6th
TCGA-ER-A194	1354	1	77	MALE	unknow	unknow	M0	N0	Primary Tumor	2005	6th
TCGA-GN-A268	1910	1	83	FEMALE	Stage IIB	T4a	M0	N0	Metastatic	2005	6th
TCGA-GN-A267	1960	1	38	MALE	Stage IIIA	T4a	M0	N1a	Metastatic	2005	6th
TCGA-FS-A1Z7	237	1	19	MALE	Stage IIIC	T4b	M0	N1b	Metastatic	2005	6th
TCGA-FS-A1ZW	1505	0	65	MALE	Stage IIIB	T2b	M0	N1a	Metastatic	2005	6th
TCGA-FS-A1ZK	728	1	68	MALE	Stage II	T4	M0	N0	Metastatic	2005	6th
TCGA-EE-A2GU	2884	0	65	FEMALE	Stage IA	T1a	M0	N0	Metastatic	2005	6th
TCGA-EE-A181	1026	1	82	FEMALE	Stage II	T3	M0	N0	Metastatic	2005	6th
TCGA-DA-A1I8	1368	0	63	FEMALE	Stage IIC	T4b	M0	N0	Metastatic	2005	6th
TCGA-D3-A1QB	2912	0	75	FEMALE	Stage III	T0	M0	N2c	Metastatic	2005	7th
TCGA-D3-A8GM	3259	1	73	MALE	Stage IIB	T3b	M0	N0	Metastatic	2005	7th
TCGA-D3-A2JK	368	1	24	MALE	Stage IIIC	T4b	M0	N2b	Metastatic	2005	7th
TCGA-D3-A3CC	2644	0	69	FEMALE	Stage IIC	T4b	M0	N0	Metastatic	2005	7th
TCGA-D3-A1QA	2765	0	55	MALE	Stage IB	T2a	M0	N0	Metastatic	2005	7th
TCGA-D3-A1Q9	961	1	72	MALE	Stage IIIB	T4b	M0	N2a	Metastatic	2005	7th
TCGA-GN-A26A	988	1	63	FEMALE	Stage IIIA	T3a	M0	N1a	Metastatic	2006	6th
TCGA-EE-A2GS	2470	1	28	FEMALE	Stage IB	T2a	M0	N0	Metastatic	2006	6th
TCGA-ER-A19A	2365	0	79	MALE	Stage IV	TX	M1	N0	Metastatic	2006	6th
TCGA-Z2-AA3S	2950	0	58	MALE	Stage IA	T1a	M0	N0	Metastatic	2006	6th
TCGA-ER-A19T	270	1	51	MALE	Stage IV	T4a	M1a	N3	Primary Tumor	2006	6th
TCGA-EE-A29P	1716	0	73	FEMALE	Stage IIC	T4b	M0	N0	Metastatic	2006	6th
TCGA-GN-A26C	821	1	77	MALE	Stage IIIC	T4b	M0	N2b	Primary Tumor	2006	6th
TCGA-ER-A197	424	1	83	FEMALE	Stage IIIB	T4b	M0	N1a	Metastatic	2006	6th
TCGA-FS-A1ZY	824	1	71	MALE	Stage IIB	T3b	M0	N0	Metastatic	2006	6th
TCGA-ER-A19K	469	1	79	FEMALE	Stage IIC	T4b	M0	N0	Primary Tumor	2006	6th
TCGA-EE-A29S	1864	1	79	MALE	Stage IIA	T3a	M0	N0	Metastatic	2006	6th
TCGA-FR-A8YE	3176	0	41	MALE	Stage IA	T1a	M0	N0	Metastatic	2006	6th
TCGA-EE-A2MQ	1315	1	70	FEMALE	Stage IIIA	T3a	M0	N2a	Metastatic	2006	6th
TCGA-ER-A19M	1857	1	36	MALE	Stage IB	T2a	M0	N0	Metastatic	2006	6th
TCGA-EE-A3J8	1044	1	59	MALE	Stage IIIA	T4a	M0	N1a	Metastatic	2006	6th
TCGA-EE-A2A6	2620	0	43	MALE	Stage IA	T1a	M0	N0	Metastatic	2006	6th
TCGA-EE-A2GL	2423	0	40	FEMALE	Stage IIA	T3a	M0	N0	Metastatic	2006	6th
TCGA-EE-A2A0	1424	1	77	FEMALE	Stage IIA	T3a	M0	N0	Metastatic	2006	6th
TCGA-GN-A269	170	1	70	MALE	Stage IIIC	T4b	M0	N3	Primary Tumor	2006	6th
TCGA-EE-A3JA	1618	1	44	MALE	Stage IB	T2a	M0	N0	Metastatic	2006	6th
TCGA-WE-A8ZM	3008	0	70	MALE	Stage IIIB	TX	M0	N1b	Metastatic	2006	6th
TCGA-EE-A17X	907	1	54	MALE	Stage IA	T1a	M0	N0	Metastatic	2006	6th
TCGA-FS-A1ZZ	822	1	54	FEMALE	Stage IIB	T3b	M0	N0	Metastatic	2006	6th
TCGA-ER-A2NC	1333	1	50	MALE	Stage IB	T2a	M0	N0	Metastatic	2006	6th
TCGA-ER-A193	955	1	62	MALE	Stage IIB	T3b	M0	N0	Metastatic	2006	6th
TCGA-DA-A1I4	1093	1	51	MALE	Stage IIIC	T3b	M0	N2b	Metastatic	2006	6th
TCGA-D3-A3C6	1766	1	54	FEMALE	Stage IB	T2a	M0	N0	Metastatic	2006	7th
TCGA-D3-A2JC	2639	0	53	FEMALE	Stage III	T0	M0	N2b	Metastatic	2006	7th
TCGA-EE-A29Q	2030	1	70	FEMALE	Stage IIB	T3b	M0	N0	Metastatic	2007	6th
TCGA-DA-A1I7	1876	0	62	MALE	Stage IIIB	T0	M0	N2b	Metastatic	2007	6th
TCGA-ER-A2NE	613	1	39	MALE	Stage 0	Tis	M0	N0	Metastatic	2007	6th
TCGA-EE-A183	818	1	48	MALE	Stage 0	Tis	M0	N0	Metastatic	2007	6th
TCGA-ER-A199	279	1	86	FEMALE	Stage IIIC	T4b	M0	N3	Metastatic	2007	6th
TCGA-EE-A2MT	2166	0	45	MALE	Stage IB	T2a	M0	N0	Metastatic	2007	6th
TCGA-FS-A1ZG	295	1	60	FEMALE	Stage IIIC	T4b	M0	N2b	Metastatic	2007	6th
TCGA-FS-A1ZF	470	1	78	FEMALE	Stage IIC	T4b	M0	N0	Metastatic	2007	6th
TCGA-EE-A17Y	828	1	69	MALE	Stage IIIB	T3b	M0	N1a	Metastatic	2007	6th
TCGA-ER-A196	1785	0	64	FEMALE	Stage IIC	T4b	M0	N0	Primary Tumor	2007	6th
TCGA-EE-A2A5	1195	1	43	MALE	Stage IB	T2a	M0	N0	Metastatic	2007	6th
TCGA-FS-A4FC	1655	1	75	FEMALE	Stage IIA	T3a	M0	N0	Metastatic	2007	6th
TCGA-EE-A29M	1729	0	33	FEMALE	Stage IB	T2a	M0	N0	Metastatic	2007	6th
TCGA-EE-A2GB	1803	0	51	MALE	Stage IIIB	T2b	M0	N1a	Metastatic	2007	6th
TCGA-EE-A2GK	1665	0	46	FEMALE	Stage I	T1	M0	N0	Metastatic	2007	6th
TCGA-EE-A29C	2402	1	20	MALE	Stage IB	T2a	M0	N0	Metastatic	2007	6th
TCGA-D3-A2JD	361	1	58	MALE	Stage IIIC	T4b	M0	N1b	Metastatic	2007	7th
TCGA-D3-A2JN	2022	1	46	FEMALE	Stage III	T0	M0	N1b	Metastatic	2007	7th
TCGA-D9-A149	1663	0	65	FEMALE	unknow	TX	M0	N1b	Metastatic	2007	7th
TCGA-FW-A3TU	1691	1	72	FEMALE	unknow	unknow	unknow	unknow	Metastatic	2007
TCGA-FR-A2OS	368	1	49	FEMALE	Stage IIC	T4b	M0	N0	Primary Tumor	2008	6th
TCGA-DA-A1I0	594	0	63	MALE	Stage IV	T4b	M1a	N3	Metastatic	2008	6th
TCGA-EE-A29V	787	1	85	MALE	Stage IIIC	T3b	M0	N1b	Metastatic	2008	6th
TCGA-EE-A29H	1966	0	59	FEMALE	Stage IA	T1a	M0	N0	Metastatic	2008	6th
TCGA-DA-A1HV	1502	0	75	FEMALE	Stage IIIB	T0	M0	N2b	Metastatic	2008	6th
TCGA-EE-A185	151	1	55	FEMALE	Stage IIIC	T4b	M0	N3	Metastatic	2008	6th
TCGA-EE-A182	447	1	84	FEMALE	Stage IIIC	T4b	M0	N1b	Metastatic	2008	6th
TCGA-EE-A2GC	2051	0	82	MALE	Stage IIB	T3b	M0	N0	Metastatic	2008	6th
TCGA-FS-A1ZE	1413	1	40	MALE	Stage IIC	T4b	M0	N0	Metastatic	2008	6th
TCGA-IH-A3EA	524	0	61	MALE	Stage IIC	T4b	M0	N0	Primary Tumor	2008	6th
TCGA-EE-A2GI	1482	0	39	MALE	Stage IA	T1a	M0	N0	Metastatic	2008	6th
TCGA-EE-A29E	1940	0	54	MALE	Stage IIIB	T3a	M0	N1b	Metastatic	2008	6th
TCGA-D9-A6EC	2015	0	56	MALE	Stage IIIA	T3a	M0	N1	Metastatic	2008	6th
TCGA-EE-A29D	425	1	87	MALE	Stage IIIC	T3b	M0	N1b	Metastatic	2008	6th
TCGA-ER-A19E	396	1	36	FEMALE	Stage IB	T2a	M0	N0	Metastatic	2008	6th
TCGA-GN-A26D	1460	1	72	FEMALE	Stage IIC	T4b	unknow	N0	Metastatic	2008	6th
TCGA-EE-A17Z	263	1	57	MALE	Stage IIB	T4a	M0	N0	Metastatic	2008	6th
TCGA-EE-A20I	412	1	79	MALE	Stage IV	TX	M1c	N0	Metastatic	2008	6th
TCGA-D3-A51R	1941	0	60	MALE	Stage IIA	T3a	M0	N0	Metastatic	2008	7th
TCGA-D3-A2JO	2010	0	50	FEMALE	Stage IIIC	TX	M0	N3	Metastatic	2008	7th
TCGA-D3-A8GI	1780	1	68	MALE	Stage IA	T1a	M0	N0	Metastatic	2008	7th
TCGA-D3-A2JF	1888	0	74	MALE	Stage IA	T1a	M0	N0	Metastatic	2008	7th
TCGA-D3-A2JP	1812	0	37	MALE	Stage IIIC	T0	M0	N3	Metastatic	2008	7th
TCGA-ER-A19S	1505	0	81	FEMALE	unknow	unknow	unknow	unknow	Metastatic	2008
TCGA-EB-A5SG	2076	0	57	FEMALE	unknow	unknow	unknow	unknow	Metastatic	2008
TCGA-ER-A19N	1341	1	47	MALE	unknow	unknow	unknow	unknow	Metastatic	2008
TCGA-ER-A2NH	1264	0	49	MALE	Stage IIIC	T3a	M0	N3	Metastatic	2009	6th
TCGA-D3-A2JE	841	1	75	FEMALE	Stage IIIC	TX	M0	N3	Metastatic	2009	6th
TCGA-ER-A3PL	1010	0	30	MALE	Stage IV	T3b	M1a	N0	Metastatic	2009	6th
TCGA-EE-A3AF	420	1	48	FEMALE	Stage IIIC	T0	M0	N3	Metastatic	2009	6th
TCGA-EE-A3JD	832	1	70	MALE	Stage III	TX	M0	N2b	Metastatic	2009	6th
TCGA-EE-A3AC	1570	0	47	MALE	Stage III	T0	M0	N2b	Metastatic	2009	6th
TCGA-GN-A4U8	1487	0	51	MALE	unknow	unknow	unknow	unknow	Metastatic	2009	6th
TCGA-FS-A4FB	813	1	46	FEMALE	Stage III	T2	M0	N1a	Metastatic	2009	6th
TCGA-DA-A95X	1513	0	62	MALE	Stage IB	T2a	M0	N0	Metastatic	2009	6th
TCGA-DA-A95V	1455	0	83	FEMALE	Stage IIC	T4b	unknow	N0	Metastatic	2009	6th
TCGA-EE-A3AE	1658	0	52	FEMALE	Stage IA	T1a	M0	N0	Metastatic	2009	6th
TCGA-EE-A2GP	423	1	80	MALE	Stage IIIB	T4b	M0	N1a	Metastatic	2009	6th
TCGA-WE-A8ZO	2057	0	73	FEMALE	Stage IIIB	T3a	M0	N1b	Metastatic	2009	6th
TCGA-GN-A9SD	1807	1	59	FEMALE	Stage IA	T1a	M0	NX	Metastatic	2009	6th
TCGA-DA-A1HW	428	0	37	FEMALE	Stage IIIB	T1a	M0	N1b	Metastatic	2009	6th
TCGA-GN-A8LK	1524	1	70	MALE	Stage IB	T1b	unknow	NX	Metastatic	2009	6th
TCGA-EE-A2GR	1301	1	78	MALE	Stage II	T4	M0	N0	Metastatic	2009	6th
TCGA-EE-A29X	545	1	58	FEMALE	Stage IB	T2a	M0	N0	Metastatic	2009	6th
TCGA-EE-A2A2	1120	0	71	MALE	Stage IIIC	T4b	M0	N1b	Metastatic	2009	6th
TCGA-EE-A3AD	875	1	50	MALE	Stage III	T0	M0	N1b	Metastatic	2009	6th
TCGA-WE-A8K5	1860	1	65	MALE	Stage IV	T2a	M1c	N3	Metastatic	2009	6th
TCGA-3N-A9WC	2022	0	82	MALE	Stage IIA	T2b	M0	NX	Metastatic	2009	6th
TCGA-WE-A8ZQ	1818	0	48	MALE	Stage IIA	T3a	M0	N0	Metastatic	2009	6th
TCGA-ER-A2NG	1490	1	43	FEMALE	Stage IIIC	T3b	M0	N3	Metastatic	2009	6th
TCGA-EE-A29N	566	1	78	MALE	I/II NOS	TX	M0	N0	Metastatic	2009	6th
TCGA-EE-A2GT	1365	0	77	MALE	Stage IIA	T3a	M0	N0	Metastatic	2009	6th
TCGA-WE-A8ZN	1794	0	57	MALE	Stage IIB	T4a	M0	NX	Metastatic	2009	6th
TCGA-EB-A5SH	1643	0	60	FEMALE	Stage III	T4	M0	N0	Metastatic	2009	6th
TCGA-EE-A29L	79	1	78	MALE	Stage IIIC	T4b	M0	N3	Metastatic	2009	6th
TCGA-EB-A5UN	1582	0	49	MALE	Stage IIC	T4b	M0	NX	Metastatic	2009	6th
TCGA-EE-A3JE	1562	0	75	MALE	Stage IIIB	T3b	M0	N1a	Metastatic	2009	6th
TCGA-D3-A3C7	1429	0	57	FEMALE	Stage III	T0	M0	N1b	Metastatic	2009	7th
TCGA-D3-A3MO	284	1	47	MALE	Stage III	TX	M0	N2c	Metastatic	2009	7th
TCGA-D3-A3C8	1409	0	58	FEMALE	Stage IIIC	TX	M0	N3	Metastatic	2009	7th
TCGA-D3-A3CF	746	1	61	FEMALE	Stage IIIC	T4b	M0	N3	Metastatic	2009	7th
TCGA-D3-A51H	1714	0	60	MALE	Stage IIIC	T1b	M0	N3	Metastatic	2009	7th
TCGA-D3-A51F	1695	0	51	MALE	Stage IIIC	T4b	M0	N1b	Metastatic	2009	7th
TCGA-EE-A3AG	1265	1	25	MALE	Stage III	T0	M0	N2c	Metastatic	2009
TCGA-EE-A29R	440	0	48	FEMALE	Stage IIIC	T3b	M0	N1b	Metastatic	2010	7th
TCGA-BF-A1PZ	853	0	71	FEMALE	Stage IIB	T4a	M0	N0	Primary Tumor	2010	7th
TCGA-DA-A3F3	319	1	52	MALE	Stage IIIB	T0	M0	N2b	Metastatic	2010	7th
TCGA-D9-A1JX	216	1	80	FEMALE	unknow	TX	M0	NX	Metastatic	2010	7th
TCGA-DA-A1IB	454	0	69	FEMALE	Stage IIIC	T2b	M0	N2b	Metastatic	2010	7th
TCGA-WE-A8K1	1492	0	74	MALE	Stage IIIC	T3b	M0	N3	Metastatic	2010	7th
TCGA-BF-A1Q0	831	0	80	MALE	Stage IIC	T4b	M0	N0	Primary Tumor	2010	7th
TCGA-D9-A1X3	551	0	63	MALE	unknow	T4b	unknow	N2b	Metastatic	2010	7th
TCGA-D3-A2JH	1280	0	68	MALE	Stage IB	T1b	M0	N0	Metastatic	2010	7th
TCGA-BF-A1PX	282	1	56	MALE	Stage IIIB	T4b	M0	N2a	Primary Tumor	2010	7th
TCGA-FW-A3R5	1124	0	68	MALE	Stage III	TX	M0	N2	Metastatic	2010	7th
TCGA-D3-A3MU	1209	0	53	MALE	Stage IIIA	T3a	M0	N2a	Metastatic	2010	7th
TCGA-GF-A769	1070	1	39	MALE	Stage IIC	T4b	M0	NX	Primary Tumor	2010	7th
TCGA-ER-A2NB	857	1	57	MALE	Stage IIIB	T4b	M0	N2	Primary Tumor	2010	7th
TCGA-DA-A3F2	657	0	55	MALE	Stage IIIB	T4a	M0	N2b	Metastatic	2010	7th
TCGA-D9-A1JW	111	0	82	MALE	unknow	T1a	M0	N2a	Metastatic	2010	7th
TCGA-EB-A1NK	613	0	48	MALE	Stage IIC	T4b	M0	N0	Primary Tumor	2010	7th
TCGA-D3-A3MV	1378	0	38	FEMALE	Stage IIIB	T2b	M0	N2a	Metastatic	2010	7th
TCGA-BF-A1PU	387	0	46	FEMALE	Stage IIC	T4b	M0	N0	Primary Tumor	2010	7th
TCGA-ER-A2NF	877	1	53	MALE	Stage IIIB	T3b	M0	N3	Primary Tumor	2010	7th
TCGA-WE-A8ZY	1506	1	62	MALE	Stage IIA	T3a	M0	NX	Metastatic	2010	7th
TCGA-ER-A42H	426	1	76	MALE	unknow	unknow	unknow	unknow	Primary Tumor	2010
TCGA-YD-A9TA	1496	0	75	MALE	unknow	unknow	unknow	unknow	Metastatic	2010
TCGA-EB-A3XB	408	0	63	MALE	Stage II	T4	M0	NX	Primary Tumor	2011	7th
TCGA-WE-AAA0	1065	0	47	MALE	Stage IA	T1a	M0	N0	Metastatic	2011	7th
TCGA-GN-A4U7	317	1	56	FEMALE	Stage IIIC	T2b	M0	N3	Metastatic	2011	7th
TCGA-D3-A51K	1002	0	51	MALE	Stage IIIB	Tis	M0	N2b	Metastatic	2011	7th
TCGA-BF-A3DJ	464	0	36	FEMALE	Stage IIIB	T4b	M0	N1	Primary Tumor	2011	7th
TCGA-EB-A299	378	0	63	MALE	Stage IIA	T2b	M0	N0	Primary Tumor	2011	7th
TCGA-EB-A24D	645	0	72	MALE	Stage IIIB	T4a	M0	N2b	Primary Tumor	2011	7th
TCGA-BF-A3DL	769	0	84	FEMALE	Stage IIIB	T3b	M0	N2	Primary Tumor	2011	7th
TCGA-FW-A3I3	531	0	59	FEMALE	Stage IV	unknow	M1	N0	Metastatic	2011	7th
TCGA-FR-A8YC	1059	1	78	MALE	Stage IIB	T3b	M0	N0	Metastatic	2011	7th
TCGA-BF-A3DM	601	0	63	MALE	Stage IIA	T2b	M0	N0	Primary Tumor	2011	7th
TCGA-DA-A95W	398	0	52	MALE	Stage IIIB	TX	M0	N1b	Metastatic	2011	7th
TCGA-DA-A3F8	492	0	39	MALE	Stage IIIB	T2a	M0	N2b	Metastatic	2011	7th
TCGA-D3-A51T	818	0	59	FEMALE	Stage IIIC	T4b	M0	N1b	Metastatic	2011	7th
TCGA-EB-A3XD	430	0	53	FEMALE	Stage IIC	T4b	M0	NX	Primary Tumor	2011	7th
TCGA-GN-A4U4	1197	0	73	MALE	Stage IIA	T2b	M0	NX	Metastatic	2011	7th
TCGA-EB-A24C	632	0	56	MALE	unknow	T4b	M0	NX	Primary Tumor	2011	7th
TCGA-EB-A5KH	619	1	55	MALE	Stage III	T0	M0	N1	Metastatic	2011	7th
TCGA-GN-A4U5	1156	0	61	FEMALE	Stage IB	T2a	M0	NX	Primary Tumor	2011	7th
TCGA-FR-A7UA	1164	0	65	FEMALE	Stage IB	T2a	M0	N0	Metastatic	2011	7th
TCGA-D9-A3Z1	468	1	66	MALE	Stage IIIC	T2a	M0	N3	Metastatic	2011	7th
TCGA-FR-A8YD	1103	1	56	FEMALE	Stage IIC	T4b	M0	N0	Metastatic	2011	7th
TCGA-FS-A4F9	1035	0	80	MALE	Stage IIIC	T4b	M0	N3	Metastatic	2011	7th
TCGA-EB-A44R	315	1	52	MALE	Stage IIIB	TX	M0	N2b	Metastatic	2011	7th
TCGA-FR-A3R1	685	0	69	MALE	Stage IIC	T4b	M0	N0	Primary Tumor	2011	7th
TCGA-GF-A3OT	301	0	58	FEMALE	Stage IIIC	T3	M0	N3	Metastatic	2011	7th
TCGA-BF-A3DN	717	0	81	FEMALE	Stage IIIC	T3b	M0	N3	Primary Tumor	2011	7th
TCGA-YG-AA3O	1154	1	62	MALE	unknow	unknow	unknow	unknow	Metastatic	2011
TCGA-D9-A4Z2	190	1	50	MALE	Stage IIIC	T4b	M0	N3	Primary Tumor	2012	7th
TCGA-BF-A5EO	703	0	65	MALE	Stage IIC	T4b	M0	N0	Primary Tumor	2012	7th
TCGA-D9-A6EA	766	0	70	MALE	Stage IIIC	T4a	M0	N3	Metastatic	2012	7th
TCGA-D9-A4Z3	505	0	73	FEMALE	Stage IIIC	T4b	M0	N1b	Primary Tumor	2012	7th
TCGA-GN-A4U9	673	1	71	MALE	Stage IIIC	T2b	M0	N3	Metastatic	2012	7th
TCGA-EB-A3XE	180	0	77	FEMALE	Stage IIA	T3a	M0	N0	Primary Tumor	2012	7th
TCGA-EB-A4OY	593	0	65	FEMALE	Stage IIIB	T4b	M0	N1a	Primary Tumor	2012	7th
TCGA-EB-A5VV	214	0	74	FEMALE	Stage IIIB	T3b	M0	N1	Metastatic	2012	7th
TCGA-GF-A4EO	591	0	74	FEMALE	Stage IIIC	T0	M0	N3	Metastatic	2012	7th
TCGA-GN-A8LL	650	1	68	FEMALE	Stage IIC	T4b	M0	NX	Metastatic	2012	7th
TCGA-EB-A3XC	650	0	74	MALE	Stage IIC	T4b	M0	N0	Primary Tumor	2012	7th
TCGA-EB-A5FP	454	1	65	FEMALE	Stage IV	T4b	M1b	NX	Primary Tumor	2012	7th
TCGA-EB-A551	590	0	78	FEMALE	Stage IIIC	T4b	M0	N2b	Primary Tumor	2012	7th
TCGA-Z2-A8RT	839	0	42	FEMALE	Stage IIB	T3b	M0	N0	Metastatic	2012	7th
TCGA-EB-A57M	399	0	56	MALE	Stage IIIB	T4b	M0	N1	Primary Tumor	2012	7th
TCGA-DA-A960	804	0	73	MALE	Stage IIB	T3b	M0	N0	Primary Tumor	2012	7th
TCGA-EB-A5UM	414	0	48	FEMALE	Stage IIC	T4b	M0	N0	Primary Tumor	2012	7th
TCGA-QB-AA9O	549	1	73	MALE	Stage IIIC	TX	M0	N3	Metastatic	2012	7th
TCGA-EB-A5UL	526	0	71	MALE	Stage III	TX	M0	N1	Metastatic	2012	7th
TCGA-D3-A5GT	487	0	43	MALE	Stage IIIC	T2b	M0	N3	Primary Tumor	2012	7th
TCGA-EB-A41B	291	0	76	FEMALE	Stage IIC	T4b	M0	N0	Primary Tumor	2012	7th
TCGA-WE-A8ZX	991	0	45	MALE	Stage IIIB	TX	M0	N1b	Metastatic	2012	7th
TCGA-D9-A6EG	698	1	56	MALE	Stage IIIA	T4a	M0	N1	Metastatic	2012	7th
TCGA-D3-A8GD	718	0	63	FEMALE	Stage IIIC	T4b	M0	N3	Metastatic	2012	7th
TCGA-D3-A51N	688	0	56	FEMALE	Stage IV	T0	M1c	N3	Metastatic	2012	7th
TCGA-EB-A4XL	777	0	56	FEMALE	Stage IIC	T4b	M0	NX	Primary Tumor	2012	7th
TCGA-BF-A5EP	335	0	75	FEMALE	Stage IIIC	T4b	M0	N3	Primary Tumor	2012	7th
TCGA-EB-A44P	376	0	58	FEMALE	Stage IIC	T4b	M0	N0	Primary Tumor	2012	7th
TCGA-WE-A8JZ	731	0	70	MALE	Stage IIIB	T4b	M0	N1a	Metastatic	2012	7th
TCGA-EB-A3Y7	326	1	86	FEMALE	Stage IIIB	T3a	M0	N2c	Primary Tumor	2012	7th
TCGA-BF-A5ER	327	0	63	MALE	Stage IIC	T4b	M0	N0	Primary Tumor	2012	7th
TCGA-GF-A6C9	480	0	78	MALE	Stage IIIB	unknow	unknow	unknow	Metastatic	2012	7th
TCGA-EB-A431	568	0	34	MALE	Stage IIC	T4b	M0	N0	Primary Tumor	2012	7th
TCGA-EB-A3XF	278	0	57	MALE	Stage IIC	T4b	M0	N0	Primary Tumor	2012	7th
TCGA-FW-A3TV	411	0	57	FEMALE	Stage IIIB	T1	M0	N2b	Metastatic	2012	7th
TCGA-EB-A550	264	1	75	FEMALE	Stage IIC	T4b	M0	NX	Primary Tumor	2012	7th
TCGA-EB-A4OZ	620	0	41	FEMALE	Stage IIIC	T4a	M0	N3	Primary Tumor	2012	7th
TCGA-EB-A553	226	0	62	MALE	Stage IIC	T4b	M0	N0	Primary Tumor	2012	7th
TCGA-EB-A3Y6	126	0	56	FEMALE	Stage IIC	T4b	M0	N0	Primary Tumor	2012	7th
TCGA-EB-A44N	205	1	59	MALE	Stage IIC	T4b	M0	N0	Primary Tumor	2012	7th
TCGA-D9-A4Z5	218	0	68	MALE	Stage IIB	T4a	M0	N0	Primary Tumor	2012	7th
TCGA-EB-A6L9	757	0	55	MALE	Stage IIIC	TX	M0	N3	Metastatic	2012	7th
TCGA-D9-A3Z3	678	0	39	FEMALE	Stage IIIB	T3a	M0	N1b	Metastatic	2012	7th
TCGA-FW-A5DY	587	0	48	FEMALE	Stage III	T3	unknow	N1	Metastatic	2012	7th
TCGA-D9-A3Z4	519	1	54	MALE	Stage IIIC	T4b	M0	N3	Primary Tumor	2012	7th
TCGA-EB-A44Q	422	0	51	FEMALE	Stage IIIC	TX	M0	N3	Metastatic	2012	7th
TCGA-EB-A5SF	369	1	78	FEMALE	Stage IIC	T4b	M0	NX	Primary Tumor	2012	7th
TCGA-EB-A4IQ	414	0	42	FEMALE	Stage IIIB	T4b	M0	N1	Primary Tumor	2012	7th
TCGA-EB-A6R0	467	0	58	FEMALE	Stage IIC	T4b	M0	N0	Primary Tumor	2012	7th
TCGA-DA-A95Y	430	1	68	MALE	Stage IIC	T4b	M0	N0	Metastatic	2012	7th
TCGA-BF-A5EQ	323	0	63	MALE	Stage IIC	T4b	M0	N0	Primary Tumor	2012	7th
TCGA-FW-A5DX	640	0	71	MALE	Stage IIIC	T4a	unknow	N3	Primary Tumor	2012	7th
TCGA-D3-A8GE	804	0	26	MALE	Stage IV	TX	M1b	N0	Metastatic	2012	7th
TCGA-D9-A4Z6	561	1	54	MALE	Stage IIIC	T3b	M0	N1b	Metastatic	2012	7th
TCGA-BF-A5ES	490	0	76	FEMALE	Stage IIC	T4b	M0	N0	Primary Tumor	2012	7th
TCGA-EB-A4IS	405	0	77	MALE	Stage IIB	T3b	M0	NX	Primary Tumor	2012	7th
TCGA-EB-A5VU	321	1	56	MALE	Stage IIIB	T4b	M0	N1	Primary Tumor	2012	7th
TCGA-EB-A42Z	441	0	49	MALE	Stage IIIC	T4b	M0	N1b	Primary Tumor	2012	7th
TCGA-ER-A42K	394	1	40	FEMALE	Stage IIIC	T4b	M0	N3	Metastatic	2012	7th
TCGA-D3-A5GS	553	0	58	MALE	Stage IV	T1b	M1c	N1b	Metastatic	2012	7th
TCGA-FR-A7U8	847	0	50	MALE	Stage IIIC	TX	M0	N3	Metastatic	2012	7th
TCGA-WE-AAA4	678	0	56	FEMALE	Stage IIIC	TX	M0	N3	Metastatic	2012	7th
TCGA-EB-A5SE	401	1	73	MALE	Stage IIB	T3b	M0	NX	Primary Tumor	2012	7th
TCGA-EB-A51B	537	0	53	MALE	Stage IIC	T4b	M0	NX	Primary Tumor	2012	7th
TCGA-EB-A4P0	326	1	82	MALE	Stage IIC	T4b	M0	N0	Primary Tumor	2012	7th
TCGA-3N-A9WB	518	1	71	MALE	Stage IA	T1a	M0	NX	Metastatic	2012	7th
TCGA-EB-A44O	81	0	69	MALE	Stage IIB	T4a	M0	N0	Primary Tumor	2012	7th
TCGA-EB-A42Y	440	0	73	FEMALE	Stage IIC	T4b	M0	N0	Primary Tumor	2012	7th
TCGA-EB-A85I	362	0	66	MALE	Stage IIC	T4b	M0	N0	Primary Tumor	2013	7th
TCGA-FR-A728	583	0	54	FEMALE	Stage IIIB	T4b	M0	N2a	Primary Tumor	2013	7th
TCGA-EB-A85J	360	0	66	FEMALE	Stage IIB	T4a	M0	N0	Primary Tumor	2013	7th
TCGA-WE-A8K4	509	0	85	MALE	Stage IIB	T4a	M0	NX	Primary Tumor	2013	7th
TCGA-BF-AAOU	476	0	73	FEMALE	Stage IIC	T4b	M0	N0	Primary Tumor	2013	7th
TCGA-BF-AAP1	409	0	86	MALE	Stage IIC	T4b	M0	N0	Primary Tumor	2013	7th
TCGA-XV-AAZY	405	0	76	FEMALE	Stage IIIC	T4	M0	N3	Primary Tumor	2013	7th
TCGA-XV-A9W2	417	0	81	MALE	Stage I	T1	M0	N0	Primary Tumor	2013	7th
TCGA-WE-AAA3	600	0	84	FEMALE	Stage IIIC	T4b	M0	N2b	Metastatic	2013	7th
TCGA-WE-AA9Y	370	0	37	MALE	Stage IIIC	T2a	M0	N3	Metastatic	2013	7th
TCGA-GN-A8LN	603	0	68	MALE	Stage IIC	T4b	M0	NX	Primary Tumor	2013	7th
TCGA-3N-A9WD	395	1	82	MALE	Stage IIIA	T2a	M0	N1a	Metastatic	2013	7th
TCGA-FR-A7U9	571	0	63	FEMALE	Stage IIIC	T3b	M0	N3	Metastatic	2013	7th
TCGA-EB-A6QY	382	0	71	MALE	Stage IIC	T4b	M0	N0	Primary Tumor	2013	7th
TCGA-BF-AAP8	447	0	58	MALE	Stage IIC	T4b	M0	N0	Primary Tumor	2013	7th
TCGA-EB-A6QZ	352	1	76	FEMALE	Stage IIA	T3a	M0	N0	Primary Tumor	2013	7th
TCGA-WE-A8ZR	274	1	49	MALE	Stage IIIC	T4b	M0	N1b	Metastatic	2013	7th
TCGA-XV-AB01	403	0	54	FEMALE	Stage II	T3	M0	NX	Metastatic	2013	7th
TCGA-BF-AAP0	454	0	40	FEMALE	Stage IV	T4	M1	NX	Metastatic	2013	7th
TCGA-QB-A6FS	220	0	49	MALE	Stage IIIC	T0	M0	N3	Metastatic	2013	7th
TCGA-BF-AAOX	444	0	83	MALE	Stage IIC	T4b	M0	N0	Primary Tumor	2013	7th
TCGA-YD-A89C	210	0	43	FEMALE	Stage IA	T1a	M0	NX	Metastatic	2013	7th
TCGA-EB-A97M	414	0	66	MALE	Stage IIC	T4b	M0	N0	Primary Tumor	2013	7th
TCGA-WE-A8ZT	359	0	25	FEMALE	Stage IV	T3b	M1b	N1b	Metastatic	2013	7th
TCGA-FR-A69P	478	0	34	FEMALE	Stage IIIC	TX	unknow	N3	Metastatic	2013	7th
TCGA-BF-AAP2	405	0	62	MALE	Stage IIB	T3b	M0	N0	Primary Tumor	2013	7th
TCGA-YG-AA3P	439	0	63	FEMALE	Stage IIB	T4a	M0	N0	Metastatic	2013	7th
TCGA-XV-AAZV	412	0	56	FEMALE	Stage II	T4	M0	N0	Primary Tumor	2013	7th
TCGA-D9-A6E9	301	0	75	FEMALE	Stage IIIA	T3a	M0	N1	Metastatic	2013	7th
TCGA-BF-AAP7	318	0	76	FEMALE	Stage IIC	T4b	M0	N0	Primary Tumor	2013	7th
TCGA-WE-A8K6	486	0	79	MALE	Stage IIIB	TX	M0	N1b	Metastatic	2013	7th
TCGA-DA-A95Z	396	0	87	MALE	Stage IV	TX	M1a	N0	Metastatic	2013	7th
TCGA-BF-A9VF	440	0	77	MALE	Stage IIC	T4b	M0	N0	Primary Tumor	2013	7th
TCGA-EB-A82B	390	0	58	FEMALE	Stage III	T4b	M0	N2	Primary Tumor	2013	7th
TCGA-Z2-AA3V	486	0	57	FEMALE	Stage IA	T1a	M0	N0	Metastatic	2013	7th
TCGA-XV-A9W5	392	0	51	MALE	I/II NOS	T2	M0	N0	Primary Tumor	2013	7th
TCGA-YG-AA3N	306	0	67	MALE	Stage IIC	T4b	M0	N0	Primary Tumor	2013	7th
TCGA-BF-AAP6	325	0	55	MALE	Stage III	T4b	M0	N2	Primary Tumor	2013	7th
TCGA-BF-AAP4	335	0	61	MALE	Stage IIC	T4b	M0	N0	Primary Tumor	2013	7th
TCGA-XV-AAZW	393	1	62	FEMALE	Stage II	T4	M0	N0	Primary Tumor	2013	7th
TCGA-HR-A2OH	2004	1	46	FEMALE	Stage IIIB	T3b	M0	N2a	Metastatic		6th

## Sheet: TABLE S2
TABLE S2
Overall Survival(days)					Disease Specific Survival(days)					Progression Free Interval(days)
ID	OS	fustat	TMB		ID	fustat	DSS	TMB		ID	fustat	PFI	TMB
TCGA-EB-A5SF-01A-11D-A30X-08	369	1	1.05263		TCGA-EB-A5SF-01A-11D-A30X-08	0	369	1.05263		TCGA-EB-A5SF-01A-11D-A30X-08	0	369	1.05263
TCGA-D9-A6EG-06A-12D-A32N-08	698	1	2.76316		TCGA-D3-A1Q6-06A-11D-A196-08	0	2184	27.9474		TCGA-D9-A6EG-06A-12D-A32N-08	1	398	2.76316
TCGA-D3-A1Q6-06A-11D-A196-08	2184	1	27.9474		TCGA-EE-A185-06A-11D-A196-08	1	151	6.73684		TCGA-EE-A185-06A-11D-A196-08	1	85	6.73684
TCGA-EE-A185-06A-11D-A196-08	151	1	6.73684		TCGA-GN-A26A-06A-11D-A19A-08	1	988	11.1316		TCGA-GN-A26A-06A-11D-A19A-08	1	750	11.1316
TCGA-GN-A26A-06A-11D-A19A-08	988	1	11.1316		TCGA-EE-A181-06A-11D-A196-08	0	1026	101.263		TCGA-EE-A181-06A-11D-A196-08	1	788	101.263
TCGA-EE-A181-06A-11D-A196-08	1026	1	101.263		TCGA-BF-AAP2-01A-11D-A401-08	0	405	44		TCGA-BF-AAP2-01A-11D-A401-08	0	405	44
TCGA-BF-AAP2-01A-11D-A401-08	405	0	44		TCGA-EB-A41B-01A-11D-A24R-08	0	291	14.6053		TCGA-EB-A41B-01A-11D-A24R-08	0	291	14.6053
TCGA-EB-A41B-01A-11D-A24R-08	291	0	14.6053		TCGA-W3-AA21-06A-11D-A38G-08	1	3195	17.7895		TCGA-W3-AA21-06A-11D-A38G-08	1	2952	17.7895
TCGA-W3-AA21-06A-11D-A38G-08	3195	1	17.7895		TCGA-EB-A5SG-06A-11D-A30X-08	0	2076	5.31579		TCGA-EB-A5SG-06A-11D-A30X-08	1	1372	5.31579
TCGA-EB-A5SG-06A-11D-A30X-08	2076	0	5.31579		TCGA-DA-A3F3-06A-11D-A20D-08	1	319	10.0526		TCGA-DA-A3F3-06A-11D-A20D-08	1	319	10.0526
TCGA-DA-A3F3-06A-11D-A20D-08	319	1	10.0526		TCGA-DA-A95X-06A-11D-A372-08	0	2249	17.7632		TCGA-DA-A95X-06A-11D-A372-08	0	2249	17.7632
TCGA-DA-A95X-06A-11D-A372-08	1513	0	17.7632		TCGA-FR-A7U8-06A-21D-A34U-08	0	847	1.18421		TCGA-FR-A7U8-06A-21D-A34U-08	1	567	1.18421
TCGA-FR-A7U8-06A-21D-A34U-08	847	0	1.18421		TCGA-EB-A82B-01A-11D-A34U-08	0	390	1.36842		TCGA-EB-A82B-01A-11D-A34U-08	0	390	1.36842
TCGA-EB-A82B-01A-11D-A34U-08	390	0	1.36842		TCGA-FW-A3I3-06A-11D-A21A-08	0	531	1.78947		TCGA-FW-A3I3-06A-11D-A21A-08	0	531	1.78947
TCGA-FW-A3I3-06A-11D-A21A-08	531	0	1.78947		TCGA-EB-A41A-01A-11D-A24R-08	0	262	66.8421		TCGA-EB-A41A-01A-11D-A24R-08	0	262	66.8421
TCGA-EE-A17X-06A-11D-A197-08	907	1	27.6316		TCGA-EE-A17X-06A-11D-A197-08	1	907	27.6316		TCGA-EE-A17X-06A-11D-A197-08	1	531	27.6316
TCGA-D3-A3CF-06A-11D-A196-08	746	1	0.789474		TCGA-D3-A3CF-06A-11D-A196-08	1	746	0.789474		TCGA-D3-A3CF-06A-11D-A196-08	1	129	0.789474
TCGA-EB-A5VV-06A-11D-A32N-08	214	0	0.0789474		TCGA-EB-A5VV-06A-11D-A32N-08	0	214	0.0789474		TCGA-EB-A5VV-06A-11D-A32N-08	0	214	0.0789474
TCGA-EE-A20B-06A-11D-A196-08	4070	0	6.13158		TCGA-EE-A20B-06A-11D-A196-08	0	4070	6.13158		TCGA-EE-A20B-06A-11D-A196-08	0	4070	6.13158
TCGA-ER-A19D-06A-11D-A197-08	383	1	15.8947		TCGA-ER-A19D-06A-11D-A197-08	1	383	15.8947		TCGA-ER-A19D-06A-11D-A197-08	1	357	15.8947
TCGA-D3-A51J-06A-11D-A25O-08	4414	0	14.6053		TCGA-D3-A51J-06A-11D-A25O-08	0	4414	14.6053		TCGA-D3-A51J-06A-11D-A25O-08	1	2008	14.6053
TCGA-EE-A2ME-06A-11D-A197-08	3141	1	0.421053		TCGA-EE-A2ME-06A-11D-A197-08	1	3141	0.421053		TCGA-EE-A2ME-06A-11D-A197-08	1	2703	0.421053
TCGA-DA-A3F5-06A-11D-A20D-08	6446	0	11		TCGA-DA-A3F5-06A-11D-A20D-08	1	6873	11		TCGA-DA-A3F5-06A-11D-A20D-08	1	6841	11
TCGA-W3-AA1V-06B-11D-A401-08	1280	1	186.026		TCGA-W3-AA1V-06B-11D-A401-08	1	1280	186.026		TCGA-W3-AA1V-06B-11D-A401-08	1	1219	186.026
TCGA-D3-A5GR-06A-11D-A27K-08	5424	0	8.15789		TCGA-D3-A5GR-06A-11D-A27K-08	0	5424	8.15789		TCGA-BF-A3DM-01A-11D-A20D-08	0	601	16.5789
TCGA-BF-A3DM-01A-11D-A20D-08	601	0	16.5789		TCGA-BF-A3DM-01A-11D-A20D-08	0	601	16.5789		TCGA-EE-A29D-06A-11D-A197-08	0	425	129.237
TCGA-EE-A29D-06A-11D-A197-08	425	1	129.237		TCGA-EB-A42Y-01A-12D-A24R-08	1	721	1.97368		TCGA-EB-A42Y-01A-12D-A24R-08	1	721	1.97368
TCGA-EB-A42Y-01A-12D-A24R-08	440	0	1.97368		TCGA-D3-A3MO-06A-11D-A21A-08	1	284	2.05263		TCGA-EE-A29P-06A-11D-A197-08	1	1668	10.2368
TCGA-D3-A3MO-06A-11D-A21A-08	284	1	2.05263		TCGA-EE-A29P-06A-11D-A197-08	0	1716	10.2368		TCGA-EB-A3Y7-01A-11D-A23B-08	0	326	37.5263
TCGA-EE-A29P-06A-11D-A197-08	1716	0	10.2368		TCGA-EB-A3Y7-01A-11D-A23B-08	0	326	37.5263		TCGA-ER-A1A1-06A-11D-A197-08	1	1971	0.684211
TCGA-EB-A3Y7-01A-11D-A23B-08	326	1	37.5263		TCGA-ER-A1A1-06A-11D-A197-08	0	3196	0.684211		TCGA-FR-A3R1-01A-11D-A23B-08	1	678	14.7895
TCGA-ER-A1A1-06A-11D-A197-08	3196	0	0.684211		TCGA-FR-A3R1-01A-11D-A23B-08	0	685	14.7895		TCGA-EB-A5UN-06A-11D-A30X-08	1	1689	23.6316
TCGA-FR-A3R1-01A-11D-A23B-08	685	0	14.7895		TCGA-EB-A5UN-06A-11D-A30X-08	0	1792	23.6316		TCGA-W3-A824-06A-21D-A34U-08	1	2406	52.2105
TCGA-EB-A5UN-06A-11D-A30X-08	1582	0	23.6316		TCGA-W3-A824-06A-21D-A34U-08	0	6940	52.2105		TCGA-ER-A3PL-06A-11D-A23B-08	1	945	11.9737
TCGA-W3-A824-06A-21D-A34U-08	6940	0	52.2105		TCGA-EB-A5FP-01A-11D-A27K-08	1	454	14.7105		TCGA-XV-AAZY-01A-12D-A401-08	0	405	5.36842
TCGA-EB-A5FP-01A-11D-A27K-08	454	1	14.7105		TCGA-ER-A3PL-06A-11D-A23B-08	0	1010	11.9737		TCGA-EE-A3AG-06A-31D-A196-08	1	229	60.4737
TCGA-ER-A3PL-06A-11D-A23B-08	1010	0	11.9737		TCGA-XV-AAZY-01A-12D-A401-08	0	405	5.36842		TCGA-EE-A2MT-06A-11D-A197-08	0	2166	32.4474
TCGA-XV-AAZY-01A-12D-A401-08	405	0	5.36842		TCGA-EE-A3AG-06A-31D-A196-08	1	1265	60.4737		TCGA-EE-A2GU-06A-11D-A196-08	0	2884	20.9211
TCGA-EE-A3AG-06A-31D-A196-08	1265	1	60.4737		TCGA-EE-A2MT-06A-11D-A197-08	0	2166	32.4474		TCGA-D3-A1Q5-06A-11D-A196-08	1	2452	7.89474
TCGA-EE-A2MT-06A-11D-A197-08	2166	0	32.4474		TCGA-EE-A2GU-06A-11D-A196-08	0	2884	20.9211		TCGA-EE-A2A1-06A-11D-A197-08	1	3488	10.7895
TCGA-EE-A2GU-06A-11D-A196-08	2884	0	20.9211		TCGA-EE-A2A1-06A-11D-A197-08	0	3527	10.7895		TCGA-QB-AA9O-06A-11D-A397-08	1	549	51.2105
TCGA-D3-A1Q5-06A-11D-A196-08	3424	1	7.89474		TCGA-QB-AA9O-06A-11D-A397-08	1	549	51.2105		TCGA-ER-A193-06A-12D-A197-08	1	806	66.3421
TCGA-EE-A2A1-06A-11D-A197-08	3130	0	10.7895		TCGA-ER-A193-06A-12D-A197-08	1	955	66.3421		TCGA-IH-A3EA-01A-11D-A20D-08	1	314	51.5789
TCGA-QB-AA9O-06A-11D-A397-08	549	1	51.2105		TCGA-IH-A3EA-01A-11D-A20D-08	0	524	51.5789		TCGA-EE-A2M5-06A-12D-A197-08	1	537	69.7632
TCGA-ER-A193-06A-12D-A197-08	955	1	66.3421		TCGA-EE-A2M5-06A-12D-A197-08	1	659	69.7632		TCGA-EB-A6R0-01A-12D-A32N-08	0	608	13.3684
TCGA-IH-A3EA-01A-11D-A20D-08	524	0	51.5789		TCGA-EB-A6R0-01A-12D-A32N-08	0	608	13.3684		TCGA-EB-A4IQ-01A-12D-A25O-08	1	337	0.473684
TCGA-EE-A2M5-06A-12D-A197-08	659	1	69.7632		TCGA-D3-A3MV-06A-11D-A21A-08	0	1378	18.8684		TCGA-D3-A2JG-06A-11D-A196-08	1	3279	3.92105
TCGA-EB-A6R0-01A-12D-A32N-08	467	0	13.3684		TCGA-EB-A4IQ-01A-12D-A25O-08	0	636	0.473684		TCGA-FS-A4F0-06A-11D-A24R-08	1	872	19.9211
TCGA-D3-A3MV-06A-11D-A21A-08	1378	0	18.8684		TCGA-D3-A2JG-06A-11D-A196-08	1	3453	3.92105		TCGA-BF-A1PZ-01A-11D-A19A-08	0	853	8.63158
TCGA-EB-A4IQ-01A-12D-A25O-08	414	0	0.473684		TCGA-FS-A4F0-06A-11D-A24R-08	0	2367	19.9211		TCGA-EB-A97M-01A-11D-A38G-08	0	414	10.9211
TCGA-D3-A2JG-06A-11D-A196-08	3453	1	3.92105		TCGA-BF-A1PZ-01A-11D-A19A-08	0	853	8.63158		TCGA-ER-A199-06A-11D-A197-08	1	119	7.44737
TCGA-FS-A4F0-06A-11D-A24R-08	2367	0	19.9211		TCGA-EB-A97M-01A-11D-A38G-08	0	414	10.9211		TCGA-DA-A3F8-06A-11D-A20D-08	0	1319	37.4211
TCGA-BF-A1PZ-01A-11D-A19A-08	853	0	8.63158		TCGA-ER-A199-06A-11D-A197-08	1	279	7.44737		TCGA-GN-A26C-01A-11D-A19A-08	1	593	63.0789
TCGA-EB-A97M-01A-11D-A38G-08	414	0	10.9211		TCGA-DA-A3F8-06A-11D-A20D-08	0	1319	37.4211		TCGA-DA-A95W-06A-11D-A372-08	0	1136	5.63158
TCGA-ER-A199-06A-11D-A197-08	279	1	7.44737		TCGA-GN-A26C-01A-11D-A19A-08	1	821	63.0789		TCGA-EB-A551-01A-21D-A27K-08	0	590	10.6579
TCGA-DA-A3F8-06A-11D-A20D-08	492	0	37.4211		TCGA-DA-A95W-06A-11D-A372-08	0	1136	5.63158		TCGA-BF-AAOU-01A-12D-A397-08	0	476	10.8947
TCGA-GN-A26C-01A-11D-A19A-08	821	1	63.0789		TCGA-EB-A551-01A-21D-A27K-08	0	590	10.6579		TCGA-FW-A3TU-06A-11D-A23B-08	1	1691	27
TCGA-DA-A95W-06A-11D-A372-08	398	0	5.63158		TCGA-BF-AAOU-01A-12D-A397-08	0	476	10.8947		TCGA-ER-A196-01A-11D-A197-08	0	1785	0.605263
TCGA-EB-A551-01A-21D-A27K-08	590	0	10.6579		TCGA-FW-A3TU-06A-11D-A23B-08	1	1691	27		TCGA-EE-A17Y-06A-11D-A196-08	1	317	5.81579
TCGA-BF-AAOU-01A-12D-A397-08	476	0	10.8947		TCGA-ER-A196-01A-11D-A197-08	0	1785	0.605263		TCGA-EE-A3AB-06A-11D-A196-08	0	3733	20.7105
TCGA-FW-A3TU-06A-11D-A23B-08	1691	1	27		TCGA-EE-A17Y-06A-11D-A196-08	1	828	5.81579		TCGA-XV-AB01-06A-12D-A401-08	0	403	5
TCGA-ER-A196-01A-11D-A197-08	1785	0	0.605263		TCGA-EE-A3AB-06A-11D-A196-08	0	3733	20.7105		TCGA-Z2-AA3S-06A-11D-A397-08	1	2727	7.47368
TCGA-EE-A17Y-06A-11D-A196-08	828	1	5.81579		TCGA-XV-AB01-06A-12D-A401-08	0	403	5		TCGA-XV-A9W2-01A-11D-A397-08	0	417	1.13158
TCGA-EE-A3AB-06A-11D-A196-08	3733	0	20.7105		TCGA-Z2-AA3S-06A-11D-A397-08	0	2950	7.47368		TCGA-EE-A2MI-06A-11D-A197-08	1	2673	36.2368
TCGA-XV-AB01-06A-12D-A401-08	403	0	5		TCGA-XV-A9W2-01A-11D-A397-08	0	417	1.13158		TCGA-ER-A19B-06A-11D-A196-08	1	829	3.26316
TCGA-Z2-AA3S-06A-11D-A397-08	2950	0	7.47368		TCGA-EE-A2MI-06A-11D-A197-08	1	6225	36.2368		TCGA-EE-A2MQ-06A-11D-A197-08	1	986	9.15789
TCGA-XV-A9W2-01A-11D-A397-08	417	0	1.13158		TCGA-ER-A19B-06A-11D-A196-08	1	2993	3.26316		TCGA-FS-A4F8-06A-11D-A25O-08	1	5318	4.5
TCGA-EE-A2MI-06A-11D-A197-08	6225	1	36.2368		TCGA-EE-A2MQ-06A-11D-A197-08	1	1315	9.15789		TCGA-DA-A960-01A-11D-A372-08	0	804	30.1316
TCGA-ER-A19B-06A-11D-A196-08	2993	1	3.26316		TCGA-FS-A4F8-06A-11D-A25O-08	1	5318	4.5		TCGA-OD-A75X-06A-12D-A32N-08	1	8987	37.9211
TCGA-EE-A2MQ-06A-11D-A197-08	1315	1	9.15789		TCGA-DA-A960-01A-11D-A372-08	0	804	30.1316		TCGA-FS-A1ZH-06A-11D-A197-08	1	577	1.05263
TCGA-FS-A4F8-06A-11D-A25O-08	5318	1	4.5		TCGA-OD-A75X-06A-12D-A32N-08	1	9061	37.9211		TCGA-EB-A5SE-01A-11D-A30X-08	1	367	9.97368
TCGA-DA-A960-01A-11D-A372-08	804	0	30.1316		TCGA-FS-A1ZH-06A-11D-A197-08	1	996	1.05263		TCGA-EB-A431-01A-11D-A25O-08	0	568	56.7895
TCGA-OD-A75X-06A-12D-A32N-08	9061	1	37.9211		TCGA-EB-A5SE-01A-11D-A30X-08	1	401	9.97368		TCGA-D3-A8GM-06A-11D-A372-08	0	3259	131.289
TCGA-FS-A1ZH-06A-11D-A197-08	996	1	1.05263		TCGA-EB-A431-01A-11D-A25O-08	0	568	56.7895		TCGA-DA-A1I2-06A-21D-A19A-08	1	4679	4.21053
TCGA-EB-A5SE-01A-11D-A30X-08	401	1	9.97368		TCGA-D3-A8GM-06A-11D-A372-08	0	3259	131.289		TCGA-EB-A3Y6-01A-21D-A23B-08	0	126	19.7105
TCGA-EB-A431-01A-11D-A25O-08	568	0	56.7895		TCGA-DA-A1I2-06A-21D-A19A-08	1	5370	4.21053		TCGA-FS-A1ZS-06A-12D-A197-08	1	2861	9.15789
TCGA-D3-A8GM-06A-11D-A372-08	3259	1	131.289		TCGA-EB-A3Y6-01A-21D-A23B-08	0	126	19.7105		TCGA-EB-A4XL-01A-11D-A27K-08	0	777	16.2632
TCGA-DA-A1I2-06A-21D-A19A-08	5088	0	4.21053		TCGA-FS-A1ZS-06A-12D-A197-08	0	4526	9.15789		TCGA-FR-A69P-06A-21D-A30X-08	1	274	7.68421
TCGA-EB-A3Y6-01A-21D-A23B-08	126	0	19.7105		TCGA-EB-A4XL-01A-11D-A27K-08	0	777	16.2632		TCGA-ER-A19T-01A-11D-A19A-08	1	118	1.68421
TCGA-EE-A20C-06A-11D-A196-08	4601	1	75.5789		TCGA-FR-A69P-06A-21D-A30X-08	0	478	7.68421		TCGA-BF-A5EO-01A-12D-A27K-08	0	703	21.0789
TCGA-FS-A1ZS-06A-12D-A197-08	4526	0	9.15789		TCGA-ER-A19T-01A-11D-A19A-08	1	270	1.68421		TCGA-D3-A1Q7-06A-11D-A19A-08	1	921	2.89474
TCGA-EB-A4XL-01A-11D-A27K-08	777	0	16.2632		TCGA-BF-A5EO-01A-12D-A27K-08	0	703	21.0789		TCGA-EE-A20F-06A-21D-A196-08	0	2785	17.1579
TCGA-FR-A69P-06A-21D-A30X-08	478	0	7.68421		TCGA-D3-A1Q7-06A-11D-A19A-08	0	4053	2.89474		TCGA-D3-A3CC-06A-11D-A19A-08	1	96	0.947368
TCGA-ER-A19T-01A-11D-A19A-08	270	1	1.68421		TCGA-EE-A20F-06A-21D-A196-08	0	2785	17.1579		TCGA-D3-A51F-06A-11D-A25O-08	0	1695	0.789474
TCGA-BF-A5EO-01A-12D-A27K-08	703	0	21.0789		TCGA-D3-A3CC-06A-11D-A19A-08	0	2644	0.947368		TCGA-WE-AAA4-06A-12D-A38G-08	1	523	6.13158
TCGA-D3-A1Q7-06A-11D-A19A-08	4053	0	2.89474		TCGA-D3-A51F-06A-11D-A25O-08	0	1695	0.789474		TCGA-WE-AAA3-06A-11D-A38G-08	0	651	12.7368
TCGA-EE-A20F-06A-21D-A196-08	2785	0	17.1579		TCGA-WE-AAA4-06A-12D-A38G-08	0	760	6.13158		TCGA-EB-A550-01A-61D-A27K-08	0	264	5.05263
TCGA-D3-A3CC-06A-11D-A19A-08	2644	0	0.947368		TCGA-WE-AAA3-06A-11D-A38G-08	0	651	12.7368		TCGA-EB-A1NK-01A-11D-A196-08	0	1039	4.76316
TCGA-D3-A51F-06A-11D-A25O-08	1695	0	0.789474		TCGA-EB-A550-01A-61D-A27K-08	0	264	5.05263		TCGA-ER-A194-01A-11D-A197-08	1	1354	45.4211
TCGA-WE-AAA4-06A-12D-A38G-08	678	0	6.13158		TCGA-EB-A1NK-01A-11D-A196-08	0	1039	4.76316		TCGA-D3-A2JL-06A-11D-A196-08	1	2638	11.0263
TCGA-WE-AAA3-06A-11D-A38G-08	600	0	12.7368		TCGA-ER-A194-01A-11D-A197-08	1	1354	45.4211		TCGA-D9-A3Z1-06A-11D-A23B-08	1	335	15.6579
TCGA-EB-A550-01A-61D-A27K-08	264	1	5.05263		TCGA-D3-A2JL-06A-11D-A196-08	0	5219	11.0263		TCGA-EE-A29C-06A-21D-A197-08	1	204	13.8947
TCGA-EB-A1NK-01A-11D-A196-08	613	0	4.76316		TCGA-D9-A3Z1-06A-11D-A23B-08	1	468	15.6579		TCGA-EE-A2MP-06A-11D-A197-08	1	365	9.84211
TCGA-ER-A194-01A-11D-A197-08	1354	1	45.4211		TCGA-EE-A29C-06A-21D-A197-08	1	2402	13.8947		TCGA-D3-A8GB-06A-11D-A372-08	1	347	30.5789
TCGA-D3-A2JL-06A-11D-A196-08	5219	0	11.0263		TCGA-EE-A2MP-06A-11D-A197-08	0	7563	9.84211		TCGA-D3-A3BZ-06A-12D-A196-08	1	2340	0.578947
TCGA-D9-A3Z1-06A-11D-A23B-08	468	1	15.6579		TCGA-D3-A8GB-06A-11D-A372-08	1	938	30.5789		TCGA-EE-A2GL-06A-11D-A196-08	1	2329	9.18421
TCGA-EE-A29C-06A-21D-A197-08	2402	1	13.8947		TCGA-D3-A3BZ-06A-12D-A196-08	0	3976	0.578947		TCGA-EE-A2A6-06A-11D-A197-08	1	1505	10.5789
TCGA-EE-A2MP-06A-11D-A197-08	7563	0	9.84211		TCGA-EE-A2GL-06A-11D-A196-08	0	2423	9.18421		TCGA-WE-AA9Y-06A-12D-A38G-08	0	370	1.78947
TCGA-D3-A8GB-06A-11D-A372-08	938	1	30.5789		TCGA-EE-A2A6-06A-11D-A197-08	0	2620	10.5789		TCGA-D3-A1Q3-06A-11D-A196-08	1	507	1.28947
TCGA-D3-A3BZ-06A-12D-A196-08	3976	0	0.578947		TCGA-WE-AA9Y-06A-12D-A38G-08	0	370	1.78947		TCGA-ER-A2NF-01A-11D-A19A-08	1	230	1.05263
TCGA-EE-A2GL-06A-11D-A196-08	2423	0	9.18421		TCGA-D3-A1Q3-06A-11D-A196-08	1	507	1.28947		TCGA-FW-A5DX-01A-11D-A27K-08	0	640	6.86842
TCGA-EE-A2A6-06A-11D-A197-08	2620	0	10.5789		TCGA-ER-A2NF-01A-11D-A19A-08	1	877	1.05263		TCGA-D3-A8GJ-06A-11D-A372-08	1	1443	6.73684
TCGA-WE-AA9Y-06A-12D-A38G-08	370	0	1.78947		TCGA-FW-A5DX-01A-11D-A27K-08	0	640	6.86842		TCGA-EB-A85J-01A-12D-A34U-08	1	138	12.2105
TCGA-D3-A1Q3-06A-11D-A196-08	507	1	1.28947		TCGA-D3-A8GJ-06A-11D-A372-08	0	7342	6.73684		TCGA-EE-A3JA-06A-11D-A20D-08	1	539	36.7105
TCGA-ER-A2NF-01A-11D-A19A-08	877	1	1.05263		TCGA-EB-A85J-01A-12D-A34U-08	0	360	12.2105		TCGA-EE-A3AC-06A-11D-A196-08	0	1948	36.2895
TCGA-FW-A5DX-01A-11D-A27K-08	640	0	6.86842		TCGA-EE-A3JA-06A-11D-A20D-08	1	1618	36.7105		TCGA-HR-A5NC-01A-11D-A27K-08	1	154	2.36842
TCGA-D3-A8GJ-06A-11D-A372-08	7342	0	6.73684		TCGA-EE-A3AC-06A-11D-A196-08	0	1948	36.2895		TCGA-FS-A1ZE-06A-11D-A197-08	1	761	5
TCGA-EB-A85J-01A-12D-A34U-08	360	0	12.2105		TCGA-HR-A5NC-01A-11D-A27K-08	0	1000	2.36842		TCGA-FS-A1ZQ-06A-11D-A197-08	1	3940	17
TCGA-EE-A3JA-06A-11D-A20D-08	1618	1	36.7105		TCGA-FS-A1ZE-06A-11D-A197-08	1	1413	5		TCGA-ER-A2NG-06A-11D-A196-08	1	766	8.23684
TCGA-EE-A3AC-06A-11D-A196-08	1570	0	36.2895		TCGA-FS-A1ZQ-06A-11D-A197-08	1	4062	17		TCGA-GN-A8LK-06A-11D-A372-08	1	436	72.7368
TCGA-FS-A1ZE-06A-11D-A197-08	1413	1	5		TCGA-ER-A2NG-06A-11D-A196-08	1	1490	8.23684		TCGA-D3-A5GU-06A-11D-A27K-08	1	3074	25.7632
TCGA-FS-A1ZQ-06A-11D-A197-08	4062	1	17		TCGA-GN-A8LK-06A-11D-A372-08	1	1524	72.7368		TCGA-DA-A95Y-06A-11D-A372-08	1	338	14.3421
TCGA-ER-A2NG-06A-11D-A196-08	1490	1	8.23684		TCGA-D3-A5GU-06A-11D-A27K-08	0	3808	25.7632		TCGA-EE-A2GJ-06A-11D-A196-08	1	733	39.7895
TCGA-GN-A8LK-06A-11D-A372-08	1524	1	72.7368		TCGA-DA-A95Y-06A-11D-A372-08	1	430	14.3421		TCGA-DA-A1HW-06A-11D-A19A-08	1	852	11.6316
TCGA-D3-A5GU-06A-11D-A27K-08	3808	0	25.7632		TCGA-EE-A2GJ-06A-11D-A196-08	1	3266	39.7895		TCGA-ER-A19S-06A-11D-A196-08	0	1505	4.94737
TCGA-DA-A95Y-06A-11D-A372-08	430	1	14.3421		TCGA-DA-A1HW-06A-11D-A19A-08	0	820	11.6316		TCGA-EE-A2MG-06A-11D-A197-08	1	2585	6.5
TCGA-EE-A2GJ-06A-11D-A196-08	2270	0	39.7895		TCGA-ER-A19S-06A-11D-A196-08	0	1505	4.94737		TCGA-GF-A4EO-06A-12D-A24R-08	0	591	6.73684
TCGA-DA-A1HW-06A-11D-A19A-08	428	0	11.6316		TCGA-EE-A2MG-06A-11D-A197-08	1	3139	6.5		TCGA-ER-A2NB-01A-12D-A196-08	1	461	1.31579
TCGA-ER-A19S-06A-11D-A196-08	1505	0	4.94737		TCGA-GF-A4EO-06A-12D-A24R-08	0	591	6.73684		TCGA-BF-AAP1-01A-11D-A397-08	0	409	30.5526
TCGA-EE-A2MG-06A-11D-A197-08	3139	1	6.5		TCGA-ER-A2NB-01A-12D-A196-08	1	857	1.31579		TCGA-D3-A1Q4-06A-11D-A196-08	0	3408	8.89474
TCGA-GF-A4EO-06A-12D-A24R-08	591	0	6.73684		TCGA-BF-AAP1-01A-11D-A397-08	0	409	30.5526		TCGA-D9-A4Z6-06A-12D-A25O-08	1	213	9.23684
TCGA-ER-A2NB-01A-12D-A196-08	857	1	1.31579		TCGA-D3-A1Q4-06A-11D-A196-08	0	3408	8.89474		TCGA-ER-A19H-06A-12D-A196-08	0	4634	9.36842
TCGA-BF-AAP1-01A-11D-A397-08	409	0	30.5526		TCGA-D9-A4Z6-06A-12D-A25O-08	1	561	9.23684		TCGA-EE-A29B-06A-11D-A197-08	1	490	18.8158
TCGA-D3-A1Q4-06A-11D-A196-08	3408	0	8.89474		TCGA-ER-A19H-06A-12D-A196-08	0	4634	9.36842		TCGA-WE-A8K5-06A-11D-A372-08	1	1498	39.8684
TCGA-D9-A4Z6-06A-12D-A25O-08	561	1	9.23684		TCGA-EE-A29B-06A-11D-A197-08	1	2588	18.8158		TCGA-EE-A3JE-06A-11D-A20D-08	1	194	5.84211
TCGA-ER-A19H-06A-12D-A196-08	4634	1	9.36842		TCGA-WE-A8K5-06A-11D-A372-08	1	1860	39.8684		TCGA-D3-A5GO-06A-12D-A27K-08	1	757	54.0789
TCGA-EE-A29B-06A-11D-A197-08	2588	1	18.8158		TCGA-EE-A3JE-06A-11D-A20D-08	0	1562	5.84211		TCGA-EE-A29Q-06A-11D-A197-08	1	1256	10.4474
TCGA-WE-A8K5-06A-11D-A372-08	1860	1	39.8684		TCGA-D3-A5GO-06A-12D-A27K-08	0	4195	54.0789		TCGA-EB-A3XD-01A-22D-A23B-08	0	1160	4.23684
TCGA-EE-A3JE-06A-11D-A20D-08	1562	0	5.84211		TCGA-EE-A29Q-06A-11D-A197-08	1	2030	10.4474		TCGA-EE-A2GO-06A-11D-A196-08	1	2216	71.1053
TCGA-D3-A5GO-06A-12D-A27K-08	4195	0	54.0789		TCGA-EB-A3XD-01A-22D-A23B-08	0	1160	4.23684		TCGA-YG-AA3N-01A-11D-A38G-08	0	306	67.7895
TCGA-EE-A29Q-06A-11D-A197-08	2030	1	10.4474		TCGA-EE-A2GO-06A-11D-A196-08	0	3857	71.1053		TCGA-GF-A769-01A-32D-A32N-08	1	1070	5.36842
TCGA-EE-A183-06A-11D-A196-08	818	1	24.8684		TCGA-YG-AA3N-01A-11D-A38G-08	0	306	67.7895		TCGA-D3-A2JH-06A-11D-A196-08	1	569	18.6316
TCGA-EB-A3XD-01A-22D-A23B-08	430	0	4.23684		TCGA-GF-A769-01A-32D-A32N-08	1	1070	5.36842		TCGA-D3-A5GN-06A-11D-A27K-08	1	1279	15.9737
TCGA-EE-A2GO-06A-11D-A196-08	3857	0	71.1053		TCGA-D3-A2JH-06A-11D-A196-08	0	1280	18.6316		TCGA-FR-A7U9-06A-11D-A34U-08	1	95	59.5526
TCGA-YG-AA3N-01A-11D-A38G-08	306	0	67.7895		TCGA-D3-A5GN-06A-11D-A27K-08	0	4129	15.9737		TCGA-EE-A3JD-06A-11D-A20D-08	1	364	35.8684
TCGA-GF-A769-01A-32D-A32N-08	1070	1	5.36842		TCGA-FR-A7U9-06A-11D-A34U-08	0	571	59.5526		TCGA-BF-A1Q0-01A-21D-A19A-08	0	831	23.3684
TCGA-D3-A2JH-06A-11D-A196-08	1280	0	18.6316		TCGA-EE-A3JD-06A-11D-A20D-08	1	832	35.8684		TCGA-ER-A19G-06A-11D-A196-08	0	9188	18.2105
TCGA-D3-A5GN-06A-11D-A27K-08	4129	0	15.9737		TCGA-BF-A1Q0-01A-21D-A19A-08	0	831	23.3684		TCGA-EE-A20H-06A-11D-A197-08	1	4667	20.5526
TCGA-FR-A7U9-06A-11D-A34U-08	571	0	59.5526		TCGA-ER-A19G-06A-11D-A196-08	0	9188	18.2105		TCGA-GN-A8LN-01A-11D-A372-08	1	186	8.60526
TCGA-EE-A3JD-06A-11D-A20D-08	832	1	35.8684		TCGA-EE-A20H-06A-11D-A197-08	1	5118	20.5526		TCGA-EE-A2GC-06A-11D-A197-08	0	2051	82.4474
TCGA-BF-A1Q0-01A-21D-A19A-08	831	0	23.3684		TCGA-GN-A8LN-01A-11D-A372-08	0	772	8.60526		TCGA-D3-A8GQ-06A-11D-A372-08	1	578	49.5789
TCGA-ER-A19G-06A-11D-A196-08	9188	0	18.2105		TCGA-EE-A2GC-06A-11D-A197-08	0	2051	82.4474		TCGA-EE-A17Z-06A-11D-A196-08	1	138	0.710526
TCGA-EE-A20H-06A-11D-A197-08	5118	1	20.5526		TCGA-D3-A8GQ-06A-11D-A372-08	1	884	49.5789		TCGA-WE-A8ZX-06A-11D-A372-08	1	326	20.4474
TCGA-GN-A8LN-01A-11D-A372-08	603	0	8.60526		TCGA-EE-A17Z-06A-11D-A196-08	1	263	0.710526		TCGA-HR-A2OH-06A-11D-A197-08	1	2004	3.57895
TCGA-EE-A2GC-06A-11D-A197-08	2051	0	82.4474		TCGA-WE-A8ZX-06A-11D-A372-08	0	1089	20.4474		TCGA-ER-A42L-06A-11D-A24R-08	1	3812	16.4211
TCGA-D3-A8GQ-06A-11D-A372-08	884	1	49.5789		TCGA-HR-A2OH-06A-11D-A197-08	1	2004	3.57895		TCGA-DA-A1IB-06A-11D-A196-08	1	243	0.131579
TCGA-EE-A17Z-06A-11D-A196-08	263	1	0.710526		TCGA-D3-A2JO-06A-11D-A196-08	0	2010	21.1053		TCGA-D3-A2J9-06A-11D-A196-08	1	231	1.55263
TCGA-WE-A8ZX-06A-11D-A372-08	991	0	20.4474		TCGA-ER-A42L-06A-11D-A24R-08	0	4533	16.4211		TCGA-FS-A1ZZ-06A-11D-A197-08	1	822	55.1579
TCGA-HR-A2OH-06A-11D-A197-08	2004	1	3.57895		TCGA-DA-A1IB-06A-11D-A196-08	0	825	0.131579		TCGA-GF-A3OT-06A-23D-A23B-08	1	248	18.8421
TCGA-D3-A2JO-06A-11D-A196-08	2010	0	21.1053		TCGA-D3-A2J9-06A-11D-A196-08	1	723	1.55263		TCGA-D9-A6EA-06A-11D-A30X-08	0	766	22.3947
TCGA-ER-A42L-06A-11D-A24R-08	4533	0	16.4211		TCGA-FS-A1ZZ-06A-11D-A197-08	1	822	55.1579		TCGA-FW-A3TV-06A-11D-A23B-08	1	139	11.4211
TCGA-DA-A1IB-06A-11D-A196-08	454	0	0.131579		TCGA-GF-A3OT-06A-23D-A23B-08	0	301	18.8421		TCGA-FS-A1ZK-06A-11D-A197-08	1	367	54.5789
TCGA-D3-A2J9-06A-11D-A196-08	723	1	1.55263		TCGA-D9-A6EA-06A-11D-A30X-08	0	766	22.3947		TCGA-EE-A180-06A-11D-A21A-08	1	850	18.7895
TCGA-FS-A1ZZ-06A-11D-A197-08	822	1	55.1579		TCGA-FW-A3TV-06A-11D-A23B-08	0	411	11.4211		TCGA-EB-A5VU-01A-21D-A32N-08	1	217	1.15789
TCGA-GF-A3OT-06A-23D-A23B-08	301	0	18.8421		TCGA-FS-A1ZK-06A-11D-A197-08	1	728	54.5789		TCGA-D3-A8GD-06A-11D-A372-08	1	147	2.65789
TCGA-D9-A6EA-06A-11D-A30X-08	766	0	22.3947		TCGA-EE-A180-06A-11D-A21A-08	1	2889	18.7895		TCGA-D3-A5GT-01A-12D-A30X-08	1	291	0.736842
TCGA-FW-A3TV-06A-11D-A23B-08	411	0	11.4211		TCGA-EB-A5VU-01A-21D-A32N-08	1	321	1.15789		TCGA-FS-A1ZD-06A-11D-A197-08	1	1497	8.86842
TCGA-FS-A1ZK-06A-11D-A197-08	728	1	54.5789		TCGA-D3-A8GD-06A-11D-A372-08	0	718	2.65789		TCGA-EE-A29T-06A-11D-A197-08	1	7483	12.0789
TCGA-EE-A180-06A-11D-A21A-08	2889	1	18.7895		TCGA-D3-A5GT-01A-12D-A30X-08	0	487	0.736842		TCGA-ER-A3ES-06A-11D-A20D-08	1	7514	0.657895
TCGA-EB-A5VU-01A-21D-A32N-08	321	1	1.15789		TCGA-FS-A1ZD-06A-11D-A197-08	1	1628	8.86842		TCGA-D3-A3C7-06A-11D-A196-08	0	1429	33.5263
TCGA-D3-A8GD-06A-11D-A372-08	718	0	2.65789		TCGA-EE-A29T-06A-11D-A197-08	0	11252	12.0789		TCGA-BF-A5ER-01A-12D-A27K-08	0	327	6.71053
TCGA-D3-A5GT-01A-12D-A30X-08	487	0	0.736842		TCGA-ER-A3ES-06A-11D-A20D-08	1	7514	0.657895		TCGA-BF-AAP8-01A-11D-A401-08	0	447	0.289474
TCGA-FS-A1ZD-06A-11D-A197-08	1628	1	8.86842		TCGA-D3-A51N-06A-11D-A25O-08	0	688	2.92105		TCGA-EE-A29E-06A-11D-A197-08	0	1940	129.211
TCGA-D3-A2JB-06A-11D-A196-08	5110	1	0.315789		TCGA-D3-A3C7-06A-11D-A196-08	0	1429	33.5263		TCGA-BF-AAP4-01A-11D-A401-08	0	335	25.2105
TCGA-EE-A29T-06A-11D-A197-08	11252	0	12.0789		TCGA-BF-A5ER-01A-12D-A27K-08	0	327	6.71053		TCGA-WE-A8JZ-06A-11D-A372-08	0	731	7.44737
TCGA-ER-A3ES-06A-11D-A20D-08	7514	1	0.657895		TCGA-BF-AAP8-01A-11D-A401-08	0	447	0.289474		TCGA-WE-A8ZM-06A-11D-A372-08	1	646	2.65789
TCGA-EE-A29W-06A-11D-A196-08	5932	0	2.34211		TCGA-EE-A29E-06A-11D-A197-08	0	1940	129.211		TCGA-D3-A1Q8-06A-11D-A19A-08	1	147	7.52632
TCGA-D3-A51N-06A-11D-A25O-08	688	0	2.92105		TCGA-BF-AAP4-01A-11D-A401-08	0	335	25.2105		TCGA-EB-A42Z-01A-12D-A24R-08	0	441	4.02632
TCGA-D3-A3C7-06A-11D-A196-08	1429	0	33.5263		TCGA-WE-A8JZ-06A-11D-A372-08	0	731	7.44737		TCGA-LH-A9QB-06A-11D-A38G-08	0	11217	9.28947
TCGA-BF-A5ER-01A-12D-A27K-08	327	0	6.71053		TCGA-WE-A8ZM-06A-11D-A372-08	0	3082	2.65789		TCGA-BF-A9VF-01A-11D-A372-08	0	440	3.23684
TCGA-BF-AAP8-01A-11D-A401-08	447	0	0.289474		TCGA-D3-A1Q8-06A-11D-A19A-08	1	854	7.52632		TCGA-GN-A4U7-06A-21D-A32N-08	1	183	8.84211
TCGA-EE-A29E-06A-11D-A197-08	1940	0	129.211		TCGA-EB-A42Z-01A-12D-A24R-08	0	441	4.02632		TCGA-FS-A4F9-06A-11D-A24R-08	1	376	15.9474
TCGA-BF-AAP4-01A-11D-A401-08	335	0	25.2105		TCGA-LH-A9QB-06A-11D-A38G-08	0	11217	9.28947		TCGA-D3-A51H-06A-12D-A25O-08	1	838	0.105263
TCGA-WE-A8JZ-06A-11D-A372-08	731	0	7.44737		TCGA-BF-A9VF-01A-11D-A372-08	0	440	3.23684		TCGA-FW-A3R5-06A-11D-A23B-08	0	1124	654.658
TCGA-WE-A8ZM-06A-11D-A372-08	3008	0	2.65789		TCGA-GN-A4U7-06A-21D-A32N-08	1	317	8.84211		TCGA-FS-A1Z4-06A-11D-A197-08	1	854	1.13158
TCGA-D3-A1Q8-06A-11D-A19A-08	854	1	7.52632		TCGA-FS-A4F9-06A-11D-A24R-08	0	1035	15.9474		TCGA-GN-A262-06A-11D-A196-08	1	2908	12.8421
TCGA-EB-A42Z-01A-12D-A24R-08	441	0	4.02632		TCGA-D3-A51H-06A-12D-A25O-08	0	1714	0.105263		TCGA-ER-A195-06A-11D-A196-08	1	1078	8.78947
TCGA-LH-A9QB-06A-11D-A38G-08	11217	0	9.28947		TCGA-FW-A3R5-06A-11D-A23B-08	0	1124	654.658		TCGA-D3-A51E-06A-11D-A25O-08	0	5318	9.13158
TCGA-BF-A9VF-01A-11D-A372-08	440	0	3.23684		TCGA-FS-A1Z4-06A-11D-A197-08	1	854	1.13158		TCGA-FS-A1YX-06A-11D-A197-08	1	1478	0.815789
TCGA-GN-A4U7-06A-21D-A32N-08	317	1	8.84211		TCGA-GN-A262-06A-11D-A196-08	0	4255	12.8421		TCGA-BF-A1PU-01A-11D-A19A-08	1	484	2.81579
TCGA-FS-A4F9-06A-11D-A24R-08	1035	0	15.9474		TCGA-ER-A195-06A-11D-A196-08	1	1078	8.78947		TCGA-GN-A4U3-06A-11D-A32N-08	1	2274	12
TCGA-D3-A51H-06A-12D-A25O-08	1714	0	0.105263		TCGA-D3-A51E-06A-11D-A25O-08	0	5318	9.13158		TCGA-EE-A2GN-06A-11D-A196-08	1	2422	15.0263
TCGA-FW-A3R5-06A-11D-A23B-08	1124	0	654.658		TCGA-FS-A1YX-06A-11D-A197-08	1	1478	0.815789		TCGA-D3-A1QA-06A-11D-A196-08	1	1393	15.6316
TCGA-FS-A1Z4-06A-11D-A197-08	854	1	1.13158		TCGA-BF-A1PU-01A-11D-A19A-08	0	387	2.81579		TCGA-FR-A729-06A-11D-A34U-08	1	6299	29.1579
TCGA-GN-A262-06A-11D-A196-08	3847	0	12.8421		TCGA-D3-A3C8-06A-12D-A19A-08	0	1409	12.9211		TCGA-YD-A9TA-06A-11D-A397-08	0	1496	114.895
TCGA-ER-A195-06A-11D-A196-08	1078	1	8.78947		TCGA-GN-A4U3-06A-11D-A32N-08	0	3708	12		TCGA-WE-AAA0-06A-11D-A38G-08	1	650	48.7105
TCGA-D3-A51E-06A-11D-A25O-08	5318	0	9.13158		TCGA-EE-A2GN-06A-11D-A196-08	1	3106	15.0263		TCGA-XV-A9W5-01A-11D-A38G-08	0	392	3.26316
TCGA-FS-A1YX-06A-11D-A197-08	1478	1	0.815789		TCGA-ER-A198-06A-11D-A196-08	1	1544	16.4737		TCGA-EE-A3AE-06A-11D-A196-08	0	1658	52.2105
TCGA-BF-A1PU-01A-11D-A19A-08	387	0	2.81579		TCGA-D3-A1QA-06A-11D-A196-08	0	2765	15.6316		TCGA-EB-A6L9-06A-11D-A32N-08	0	1109	0.421053
TCGA-D3-A3C8-06A-12D-A19A-08	1409	0	12.9211		TCGA-FR-A729-06A-11D-A34U-08	0	6716	29.1579		TCGA-D3-A5GL-06A-11D-A27K-08	1	1092	14.7368
TCGA-GN-A4U3-06A-11D-A32N-08	3708	0	12		TCGA-YD-A9TA-06A-11D-A397-08	0	1496	114.895		TCGA-EE-A184-06A-11D-A196-08	1	1309	10.8158
TCGA-EE-A2GN-06A-11D-A196-08	3106	1	15.0263		TCGA-WE-AAA0-06A-11D-A38G-08	0	1229	48.7105		TCGA-FR-A44A-06A-11D-A24R-08	0	5299	9.73684
TCGA-ER-A198-06A-11D-A196-08	1544	1	16.4737		TCGA-XV-A9W5-01A-11D-A38G-08	0	392	3.26316		TCGA-EB-A44Q-06A-11D-A25O-08	0	422	1.26316
TCGA-D3-A1QA-06A-11D-A196-08	2765	0	15.6316		TCGA-EE-A3AE-06A-11D-A196-08	0	1658	52.2105		TCGA-D3-A51T-06A-11D-A25O-08	1	210	40.4737
TCGA-FR-A729-06A-11D-A34U-08	6716	0	29.1579		TCGA-EB-A6L9-06A-11D-A32N-08	0	1109	0.421053		TCGA-FS-A1ZA-06A-11D-A197-08	1	663	40.9474
TCGA-YD-A9TA-06A-11D-A397-08	1496	0	114.895		TCGA-D3-A5GL-06A-11D-A27K-08	0	3826	14.7368		TCGA-FS-A4FB-06A-11D-A25O-08	1	813	6.5
TCGA-WE-AAA0-06A-11D-A38G-08	1065	0	48.7105		TCGA-FR-A44A-06A-11D-A24R-08	0	5299	9.73684		TCGA-D9-A1X3-06A-11D-A197-08	0	551	1.21053
TCGA-XV-A9W5-01A-11D-A38G-08	392	0	3.26316		TCGA-EB-A44Q-06A-11D-A25O-08	0	422	1.26316		TCGA-GN-A9SD-06A-11D-A401-08	1	1137	4.42105
TCGA-EE-A3AE-06A-11D-A196-08	1658	0	52.2105		TCGA-D3-A51T-06A-11D-A25O-08	0	818	40.4737		TCGA-D3-A8GL-06A-11D-A372-08	1	1333	65.3158
TCGA-EB-A6L9-06A-11D-A32N-08	757	0	0.421053		TCGA-FS-A1ZA-06A-11D-A197-08	1	843	40.9474		TCGA-BF-A5EQ-01A-21D-A27K-08	0	323	19.2105
TCGA-D3-A5GL-06A-11D-A27K-08	3826	0	14.7368		TCGA-FS-A4FB-06A-11D-A25O-08	1	813	6.5		TCGA-EB-A44N-01A-11D-A25O-08	1	115	4.26316
TCGA-EE-A184-06A-11D-A196-08	2073	1	10.8158		TCGA-D9-A1X3-06A-11D-A197-08	0	551	1.21053		TCGA-DA-A1I1-06A-12D-A196-08	1	5591	13.8158
TCGA-FR-A44A-06A-11D-A24R-08	5299	0	9.73684		TCGA-GN-A9SD-06A-11D-A401-08	1	1807	4.42105		TCGA-EB-A4IS-01A-21D-A25O-08	0	774	16.9474
TCGA-EB-A44Q-06A-11D-A25O-08	422	0	1.26316		TCGA-D3-A8GL-06A-11D-A372-08	1	2711	65.3158		TCGA-D3-A2JD-06A-11D-A19A-08	1	85	13.4211
TCGA-D3-A51T-06A-11D-A25O-08	818	0	40.4737		TCGA-BF-A5EQ-01A-21D-A27K-08	0	323	19.2105		TCGA-EB-A44O-01A-11D-A25O-08	1	60	17.6053
TCGA-FS-A1ZA-06A-11D-A197-08	843	1	40.9474		TCGA-EB-A44N-01A-11D-A25O-08	1	205	4.26316		TCGA-DA-A1IC-06A-11D-A197-08	1	1930	35.0263
TCGA-FS-A4FB-06A-11D-A25O-08	813	1	6.5		TCGA-DA-A1I1-06A-12D-A196-08	0	6768	13.8158		TCGA-EE-A29V-06A-12D-A197-08	1	96	35.4211
TCGA-D9-A1X3-06A-11D-A197-08	551	0	1.21053		TCGA-EB-A4IS-01A-21D-A25O-08	0	774	16.9474		TCGA-EB-A44R-06A-41D-A25O-08	0	315	1.60526
TCGA-GN-A9SD-06A-11D-A401-08	1807	1	4.42105		TCGA-D3-A2JD-06A-11D-A19A-08	1	361	13.4211		TCGA-FS-A4FD-06A-11D-A25O-08	1	2010	14.7368
TCGA-D3-A8GL-06A-11D-A372-08	2711	1	65.3158		TCGA-EB-A44O-01A-11D-A25O-08	0	81	17.6053		TCGA-3N-A9WC-06A-11D-A38G-08	1	1705	63.6842
TCGA-BF-A5EQ-01A-21D-A27K-08	323	0	19.2105		TCGA-DA-A1IC-06A-11D-A197-08	1	2071	35.0263		TCGA-W3-A828-06A-11D-A34U-08	0	3683	47.0526
TCGA-EB-A44N-01A-11D-A25O-08	205	1	4.26316		TCGA-EE-A29V-06A-12D-A197-08	1	787	35.4211		TCGA-D9-A4Z3-01A-11D-A25O-08	1	100	26.8947
TCGA-DA-A1I1-06A-12D-A196-08	5941	0	13.8158		TCGA-EB-A44R-06A-41D-A25O-08	0	315	1.60526		TCGA-BF-AAP0-06A-11D-A397-08	0	454	10.3947
TCGA-EB-A4IS-01A-21D-A25O-08	405	0	16.9474		TCGA-D3-A1Q1-06A-21D-A196-08	1	504	1.68421		TCGA-WE-A8ZN-06A-11D-A372-08	1	1449	5.84211
TCGA-D3-A2JD-06A-11D-A19A-08	361	1	13.4211		TCGA-FS-A4FD-06A-11D-A25O-08	1	2454	14.7368		TCGA-EE-A2GR-06A-11D-A197-08	1	1301	55.6579
TCGA-EB-A44O-01A-11D-A25O-08	81	0	17.6053		TCGA-3N-A9WC-06A-11D-A38G-08	0	2022	63.6842		TCGA-ER-A2NH-06A-11D-A196-08	0	1264	10.2895
TCGA-DA-A1IC-06A-11D-A197-08	2071	1	35.0263		TCGA-D9-A4Z3-01A-11D-A25O-08	0	505	26.8947		TCGA-FS-A1ZB-06A-12D-A197-08	1	1461	8.13158
TCGA-EE-A29V-06A-12D-A197-08	787	1	35.4211		TCGA-BF-AAP0-06A-11D-A397-08	0	454	10.3947		TCGA-ER-A19A-06A-21D-A197-08	1	1617	0.552632
TCGA-EB-A44R-06A-41D-A25O-08	315	1	1.60526		TCGA-WE-A8ZN-06A-11D-A372-08	0	1794	5.84211		TCGA-GN-A4U4-06A-11D-A32N-08	1	217	24.9211
TCGA-D3-A1Q1-06A-21D-A196-08	504	1	1.68421		TCGA-EE-A2GR-06A-11D-A197-08	1	1301	55.6579		TCGA-DA-A1I5-06A-11D-A197-08	0	4107	14.6316
TCGA-FS-A4FD-06A-11D-A25O-08	2454	1	14.7368		TCGA-ER-A2NH-06A-11D-A196-08	0	1264	10.2895		TCGA-EB-A57M-01A-51D-A30X-08	0	472	0.868421
TCGA-3N-A9WC-06A-11D-A38G-08	2022	0	63.6842		TCGA-FS-A1ZB-06A-12D-A197-08	1	1486	8.13158		TCGA-EE-A3J8-06A-11D-A20D-08	1	1035	9.36842
TCGA-W3-A828-06A-11D-A34U-08	3683	1	47.0526		TCGA-ER-A19A-06A-21D-A197-08	0	2365	0.552632		TCGA-GN-A4U9-06A-11D-A32N-08	1	151	1.89474
TCGA-D9-A4Z3-01A-11D-A25O-08	505	0	26.8947		TCGA-D3-A8GE-06A-11D-A372-08	0	804	0.0526316		TCGA-EE-A2MD-06A-11D-A197-08	1	1344	60.8947
TCGA-BF-AAP0-06A-11D-A397-08	454	0	10.3947		TCGA-GN-A4U4-06A-11D-A32N-08	0	1197	24.9211		TCGA-ER-A19Q-06A-11D-A197-08	1	1259	4.07895
TCGA-WE-A8ZN-06A-11D-A372-08	1794	0	5.84211		TCGA-DA-A1I5-06A-11D-A197-08	0	4107	14.6316		TCGA-GN-A265-06A-21D-A197-08	1	99	6.42105
TCGA-EE-A2GR-06A-11D-A197-08	1301	1	55.6579		TCGA-D3-A2J7-06A-11D-A196-08	1	3136	11.5263		TCGA-EB-A3XE-01A-12D-A23B-08	0	180	0.473684
TCGA-ER-A2NH-06A-11D-A196-08	1264	0	10.2895		TCGA-EB-A57M-01A-51D-A30X-08	0	472	0.868421		TCGA-FR-A2OS-01A-11D-A21A-08	1	283	0.447368
TCGA-FS-A1ZB-06A-12D-A197-08	1486	1	8.13158		TCGA-D9-A1JW-06A-11D-A19A-08	0	111	30.4737		TCGA-D3-A3MR-06A-11D-A21A-08	1	3108	24.5526
TCGA-ER-A19A-06A-21D-A197-08	2365	0	0.552632		TCGA-EE-A3J8-06A-11D-A20D-08	0	1044	9.36842		TCGA-EE-A2M8-06A-12D-A196-08	1	498	3.26316
TCGA-D3-A8GE-06A-11D-A372-08	804	0	0.0526316		TCGA-GN-A4U9-06A-11D-A32N-08	1	673	1.89474		TCGA-BF-A5ES-01A-11D-A27K-08	0	490	18.0789
TCGA-GN-A4U4-06A-11D-A32N-08	1197	0	24.9211		TCGA-EE-A2MD-06A-11D-A197-08	1	1438	60.8947		TCGA-DA-A1HY-06A-11D-A19A-08	0	4407	24.8947
TCGA-DA-A1I5-06A-11D-A197-08	3280	0	14.6316		TCGA-ER-A19Q-06A-11D-A197-08	1	1548	4.07895		TCGA-XV-AAZW-01A-12D-A401-08	1	393	5.47368
TCGA-D3-A2J7-06A-11D-A196-08	3136	1	11.5263		TCGA-GN-A265-06A-21D-A197-08	0	2948	6.42105		TCGA-D3-A3MU-06A-11D-A21A-08	1	750	16.6579
TCGA-EB-A57M-01A-51D-A30X-08	399	0	0.868421		TCGA-EB-A3XE-01A-12D-A23B-08	0	180	0.473684		TCGA-D3-A8GN-06A-11D-A372-08	1	787	7.15789
TCGA-D9-A1JW-06A-11D-A19A-08	111	0	30.4737		TCGA-FR-A2OS-01A-11D-A21A-08	1	368	0.447368		TCGA-EE-A2MJ-06A-11D-A197-08	1	396	51.3684
TCGA-EE-A3J8-06A-11D-A20D-08	1044	1	9.36842		TCGA-D3-A3MR-06A-11D-A21A-08	0	3151	24.5526		TCGA-EB-A553-01A-12D-A27K-08	0	226	11.0789
TCGA-GN-A4U9-06A-11D-A32N-08	673	1	1.89474		TCGA-EE-A2M8-06A-12D-A196-08	1	601	3.26316		TCGA-D9-A149-06A-11D-A196-08	1	1290	8.10526
TCGA-EE-A2MD-06A-11D-A197-08	1438	1	60.8947		TCGA-BF-A5ES-01A-11D-A27K-08	0	490	18.0789		TCGA-EE-A3J5-06A-11D-A20D-08	1	467	74.3947
TCGA-ER-A19Q-06A-11D-A197-08	1548	1	4.07895		TCGA-DA-A1HY-06A-11D-A19A-08	0	4407	24.8947		TCGA-FS-A1ZC-06A-11D-A197-08	1	10334	23.9211
TCGA-GN-A265-06A-21D-A197-08	2948	0	6.42105		TCGA-XV-AAZW-01A-12D-A401-08	1	393	5.47368		TCGA-EB-A3XF-01A-31D-A23B-08	0	278	13.1842
TCGA-EB-A3XE-01A-12D-A23B-08	180	0	0.473684		TCGA-D3-A3MU-06A-11D-A21A-08	0	1209	16.6579		TCGA-D3-A3CB-06A-11D-A196-08	0	5065	6.47368
TCGA-FR-A2OS-01A-11D-A21A-08	368	1	0.447368		TCGA-D3-A8GN-06A-11D-A372-08	0	4897	7.15789		TCGA-D3-A2JC-06A-11D-A19A-08	0	2639	7.02632
TCGA-D3-A3MR-06A-11D-A21A-08	3151	0	24.5526		TCGA-EE-A2MJ-06A-11D-A197-08	0	2927	51.3684		TCGA-Z2-AA3V-06A-11D-A397-08	0	486	13.8158
TCGA-EE-A2M8-06A-12D-A196-08	601	1	3.26316		TCGA-EB-A553-01A-12D-A27K-08	0	226	11.0789		TCGA-FS-A4F5-06A-11D-A25O-08	1	874	26.0789
TCGA-BF-A5ES-01A-11D-A27K-08	490	0	18.0789		TCGA-D3-A1Q9-06A-11D-A19A-08	1	961	1.07895		TCGA-EE-A2MH-06A-11D-A197-08	1	440	4.26316
TCGA-DA-A1HY-06A-11D-A19A-08	3580	0	24.8947		TCGA-D9-A149-06A-11D-A196-08	0	1663	8.10526		TCGA-D9-A1JX-06A-11D-A19A-08	1	195	6.15789
TCGA-XV-AAZW-01A-12D-A401-08	393	1	5.47368		TCGA-EE-A3J5-06A-11D-A20D-08	1	1124	74.3947		TCGA-D3-A8GV-06A-11D-A372-08	1	3896	14.1316
TCGA-D3-A3MU-06A-11D-A21A-08	1209	0	16.6579		TCGA-FS-A1ZC-06A-11D-A197-08	1	10870	23.9211		TCGA-FS-A1ZF-06A-12D-A197-08	1	470	7.05263
TCGA-D3-A8GN-06A-11D-A372-08	4897	0	7.15789		TCGA-EB-A3XF-01A-31D-A23B-08	0	278	13.1842		TCGA-WE-A8ZQ-06A-41D-A372-08	1	1757	5.94737
TCGA-EE-A2MJ-06A-11D-A197-08	2927	1	51.3684		TCGA-D3-A3CB-06A-11D-A196-08	0	5065	6.47368		TCGA-ER-A19K-01A-21D-A197-08	1	211	12.3684
TCGA-EB-A553-01A-12D-A27K-08	226	0	11.0789		TCGA-D3-A2JC-06A-11D-A19A-08	0	2639	7.02632		TCGA-GN-A268-06A-11D-A196-08	1	908	11.7632
TCGA-D3-A1Q9-06A-11D-A19A-08	961	1	1.07895		TCGA-Z2-AA3V-06A-11D-A397-08	0	486	13.8158		TCGA-EE-A29N-06A-12D-A197-08	1	478	19.9737
TCGA-D9-A149-06A-11D-A196-08	1663	0	8.10526		TCGA-FS-A4F5-06A-11D-A25O-08	1	874	26.0789		TCGA-D3-A2JN-06A-11D-A196-08	0	2022	10.8421
TCGA-EE-A3J5-06A-11D-A20D-08	1124	1	74.3947		TCGA-EE-A2MH-06A-11D-A197-08	1	516	4.26316		TCGA-EE-A2GP-06A-11D-A197-08	1	251	21.5789
TCGA-FS-A1ZC-06A-11D-A197-08	10870	1	23.9211		TCGA-D9-A1JX-06A-11D-A19A-08	1	216	6.15789		TCGA-ER-A19W-06A-41D-A23B-08	1	4126	10.4474
TCGA-EB-A3XF-01A-31D-A23B-08	278	0	13.1842		TCGA-D3-A8GV-06A-11D-A372-08	1	5101	14.1316		TCGA-D3-A3C6-06A-12D-A196-08	1	1441	4.02632
TCGA-D3-A3CB-06A-11D-A196-08	5065	0	6.47368		TCGA-FS-A1ZF-06A-12D-A197-08	1	470	7.05263		TCGA-D9-A4Z2-01A-11D-A24R-08	1	80	0.605263
TCGA-D3-A2JC-06A-11D-A19A-08	2639	0	7.02632		TCGA-WE-A8ZQ-06A-41D-A372-08	0	1923	5.94737		TCGA-EB-A4P0-01A-41D-A25O-08	0	326	6.36842
TCGA-Z2-AA3V-06A-11D-A397-08	486	0	13.8158		TCGA-ER-A19K-01A-21D-A197-08	1	469	12.3684		TCGA-EB-A6QZ-01A-12D-A32N-08	1	129	9.89474
TCGA-FS-A4F5-06A-11D-A25O-08	874	1	26.0789		TCGA-GN-A268-06A-11D-A196-08	1	1910	11.7632		TCGA-FS-A1ZJ-06A-12D-A197-08	1	1225	2
TCGA-EE-A2MH-06A-11D-A197-08	516	1	4.26316		TCGA-EE-A29N-06A-12D-A197-08	1	566	19.9737		TCGA-YD-A89C-06A-11D-A372-08	0	210	60.2105
TCGA-D9-A1JX-06A-11D-A19A-08	216	1	6.15789		TCGA-D3-A2JN-06A-11D-A196-08	0	2022	10.8421		TCGA-BF-A3DL-01A-11D-A20D-08	0	769	15.5789
TCGA-D3-A8GV-06A-11D-A372-08	5101	1	14.1316		TCGA-EE-A2GP-06A-11D-A197-08	1	423	21.5789		TCGA-EE-A3JH-06A-11D-A21A-08	1	537	4.42105
TCGA-FS-A1ZF-06A-12D-A197-08	470	1	7.05263		TCGA-ER-A19W-06A-41D-A23B-08	1	4507	10.4474		TCGA-EE-A2MF-06A-11D-A21A-08	1	8071	27.0526
TCGA-WE-A8ZQ-06A-41D-A372-08	1818	0	5.94737		TCGA-D3-A3C6-06A-12D-A196-08	1	1766	4.02632		TCGA-EE-A29M-06A-11D-A196-08	0	1729	82.6842
TCGA-ER-A19K-01A-21D-A197-08	469	1	12.3684		TCGA-D9-A4Z2-01A-11D-A24R-08	1	190	0.605263		TCGA-GN-A267-06A-21D-A196-08	1	456	15.0526
TCGA-GN-A268-06A-11D-A196-08	1910	1	11.7632		TCGA-EB-A4P0-01A-41D-A25O-08	0	326	6.36842		TCGA-FS-A1Z3-06A-11D-A197-08	1	276	35.4211
TCGA-EE-A29N-06A-12D-A197-08	566	1	19.9737		TCGA-EB-A6QZ-01A-12D-A32N-08	1	352	9.89474		TCGA-D9-A6E9-06A-12D-A30X-08	0	301	4.97368
TCGA-D3-A2JN-06A-11D-A196-08	2022	1	10.8421		TCGA-FS-A1ZJ-06A-12D-A197-08	1	1441	2		TCGA-EE-A2M7-06A-11D-A197-08	1	799	2.10526
TCGA-EE-A2GP-06A-11D-A197-08	423	1	21.5789		TCGA-YD-A89C-06A-11D-A372-08	0	210	60.2105		TCGA-ER-A19C-06A-11D-A196-08	1	1487	2.97368
TCGA-ER-A19W-06A-41D-A23B-08	4507	1	10.4474		TCGA-BF-A3DL-01A-11D-A20D-08	0	769	15.5789		TCGA-EE-A2A2-06A-11D-A196-08	0	1814	53.5
TCGA-D3-A3C6-06A-12D-A196-08	1766	1	4.02632		TCGA-EE-A3JH-06A-11D-A21A-08	0	4086	4.42105		TCGA-EB-A3XB-01A-11D-A23B-08	0	796	16.6579
TCGA-D9-A4Z2-01A-11D-A24R-08	190	1	0.605263		TCGA-EE-A2MF-06A-11D-A21A-08	1	8174	27.0526		TCGA-W3-AA1O-06A-11D-A38G-08	1	122	25.0526
TCGA-EE-A29L-06A-12D-A196-08	79	1	71.3947		TCGA-EE-A29M-06A-11D-A196-08	0	1729	82.6842		TCGA-EE-A3AF-06A-11D-A196-08	1	201	35.1579
TCGA-EB-A4P0-01A-41D-A25O-08	326	1	6.36842		TCGA-GN-A267-06A-21D-A196-08	1	1960	15.0526		TCGA-D3-A2J8-06A-11D-A196-08	1	1737	14.2105
TCGA-EB-A6QZ-01A-12D-A32N-08	352	1	9.89474		TCGA-FS-A1Z3-06A-11D-A197-08	1	636	35.4211		TCGA-BF-A1PX-01A-12D-A19A-08	0	282	8.71053
TCGA-FS-A1ZJ-06A-12D-A197-08	1441	1	2		TCGA-D9-A6E9-06A-12D-A30X-08	0	301	4.97368		TCGA-W3-A825-06A-11D-A34U-08	1	1917	38.4737
TCGA-YD-A89C-06A-11D-A372-08	210	0	60.2105		TCGA-EE-A2M7-06A-11D-A197-08	1	877	2.10526		TCGA-WE-A8ZO-06A-11D-A372-08	1	1371	12.2368
TCGA-BF-A3DL-01A-11D-A20D-08	769	0	15.5789		TCGA-ER-A19C-06A-11D-A196-08	1	1487	2.97368		TCGA-YG-AA3O-06A-11D-A38G-08	1	999	38.2632
TCGA-EE-A3JH-06A-11D-A21A-08	3333	0	4.42105		TCGA-D3-A1QB-06A-11D-A19A-08	0	2912	11.7632		TCGA-BF-A5EP-01A-12D-A27K-08	0	335	5.5
TCGA-EE-A2MF-06A-11D-A21A-08	8174	1	27.0526		TCGA-EE-A2A2-06A-11D-A196-08	0	1814	53.5		TCGA-EE-A2GT-06A-12D-A197-08	1	281	12.2368
TCGA-EE-A29M-06A-11D-A196-08	1729	0	82.6842		TCGA-EE-A20I-06A-11D-A196-08	1	412	0.657895		TCGA-FS-A1YW-06A-11D-A197-08	1	6598	5.63158
TCGA-GN-A267-06A-21D-A196-08	1960	1	15.0526		TCGA-EB-A3XB-01A-11D-A23B-08	0	796	16.6579		TCGA-EE-A2MR-06A-11D-A196-08	1	3136	92.9211
TCGA-FS-A1Z3-06A-11D-A197-08	636	1	35.4211		TCGA-W3-AA1O-06A-11D-A38G-08	1	122	25.0526		TCGA-FS-A1ZW-06A-12D-A197-08	0	1505	22.1579
TCGA-D9-A6E9-06A-12D-A30X-08	301	0	4.97368		TCGA-EE-A3AF-06A-11D-A196-08	1	420	35.1579		TCGA-FS-A1ZY-06A-11D-A197-08	1	824	1.07895
TCGA-EE-A2M7-06A-11D-A197-08	877	1	2.10526		TCGA-D3-A2J8-06A-11D-A196-08	1	1992	14.2105		TCGA-GN-A4U8-06A-11D-A32N-08	0	1487	13.7368
TCGA-ER-A19C-06A-11D-A196-08	1487	1	2.97368		TCGA-BF-A1PX-01A-12D-A19A-08	0	282	8.71053		TCGA-3N-A9WB-06A-11D-A38G-08	1	426	5.63158
TCGA-D3-A1QB-06A-11D-A19A-08	2912	0	11.7632		TCGA-W3-A825-06A-11D-A34U-08	1	1917	38.4737		TCGA-W3-AA1W-06A-11D-A38G-08	1	335	22
TCGA-EE-A2A2-06A-11D-A196-08	1120	0	53.5		TCGA-WE-A8ZO-06A-11D-A372-08	0	2145	12.2368		TCGA-EE-A2MU-06A-21D-A196-08	0	1620	20.1316
TCGA-EE-A20I-06A-11D-A196-08	412	1	0.657895		TCGA-YG-AA3O-06A-11D-A38G-08	1	1154	38.2632		TCGA-GN-A4U5-01A-11D-A32N-08	0	1156	11.0263
TCGA-EB-A3XB-01A-11D-A23B-08	408	0	16.6579		TCGA-BF-A5EP-01A-12D-A27K-08	0	335	5.5		TCGA-W3-AA1Q-06A-11D-A38G-08	1	1066	31.5
TCGA-W3-AA1O-06A-11D-A38G-08	122	1	25.0526		TCGA-EE-A2GT-06A-12D-A197-08	0	1365	12.2368		TCGA-EE-A3AH-06A-11D-A196-08	1	1981	13.3947
TCGA-EE-A3AF-06A-11D-A196-08	420	1	35.1579		TCGA-FS-A1YW-06A-11D-A197-08	1	6598	5.63158		TCGA-DA-A1IA-06A-11D-A196-08	1	2005	12.2895
TCGA-D3-A2J8-06A-11D-A196-08	1992	1	14.2105		TCGA-EE-A2MR-06A-11D-A196-08	0	4088	92.9211		TCGA-EE-A2GE-06A-11D-A196-08	1	5276	7.42105
TCGA-BF-A1PX-01A-12D-A19A-08	282	1	8.71053		TCGA-FS-A1ZW-06A-12D-A197-08	0	1505	22.1579		TCGA-EE-A3JB-06A-11D-A21A-08	1	1434	21.4474
TCGA-W3-A825-06A-11D-A34U-08	1917	1	38.4737		TCGA-FS-A1ZY-06A-11D-A197-08	1	824	1.07895		TCGA-D3-A2J6-06A-11D-A19A-08	1	448	0.657895
TCGA-WE-A8ZO-06A-11D-A372-08	2057	0	12.2368		TCGA-GN-A4U8-06A-11D-A32N-08	0	1487	13.7368		TCGA-BF-AAP6-01A-11D-A401-08	0	325	2.13158
TCGA-YG-AA3O-06A-11D-A38G-08	1154	1	38.2632		TCGA-ER-A19N-06A-11D-A197-08	0	1341	15.5526		TCGA-ER-A3EV-06A-11D-A20D-08	1	728	2.05263
TCGA-BF-A5EP-01A-12D-A27K-08	335	0	5.5		TCGA-3N-A9WB-06A-11D-A38G-08	1	518	5.63158		TCGA-ER-A3ET-06A-11D-A20D-08	1	2435	2.73684
TCGA-EE-A2GT-06A-12D-A197-08	1365	0	12.2368		TCGA-W3-AA1W-06A-11D-A38G-08	0	6666	22		TCGA-D3-A2JE-06A-11D-A372-08	1	149	11.7368
TCGA-FS-A1YW-06A-11D-A197-08	6598	1	5.63158		TCGA-EE-A2MU-06A-21D-A196-08	0	1620	20.1316		TCGA-EE-A3JI-06A-11D-A21A-08	1	725	41
TCGA-EE-A2MR-06A-11D-A196-08	4088	0	92.9211		TCGA-GN-A4U5-01A-11D-A32N-08	0	1156	11.0263		TCGA-FS-A4F4-06A-12D-A25O-08	1	2028	1.07895
TCGA-FS-A1ZW-06A-12D-A197-08	1505	0	22.1579		TCGA-W3-AA1Q-06A-11D-A38G-08	1	2101	31.5		TCGA-EE-A29X-06A-11D-A196-08	1	391	4.97368
TCGA-FS-A1ZY-06A-11D-A197-08	824	1	1.07895		TCGA-EE-A3AH-06A-11D-A196-08	1	4222	13.3947		TCGA-FR-A726-01A-11D-A32N-08	1	273	246.158
TCGA-GN-A4U8-06A-11D-A32N-08	1487	0	13.7368		TCGA-DA-A1IA-06A-11D-A196-08	1	2005	12.2895		TCGA-GN-A8LL-06A-21D-A372-08	1	650	1.76316
TCGA-D3-A8GR-06A-11D-A372-08	3943	1	13		TCGA-EE-A2GE-06A-11D-A196-08	0	5286	7.42105		TCGA-D3-A8GP-06A-11D-A372-08	1	535	19.9737
TCGA-ER-A19N-06A-11D-A197-08	1341	1	15.5526		TCGA-D3-A5GS-06A-11D-A27K-08	0	553	14.3158		TCGA-EE-A29A-06A-12D-A196-08	1	867	9.02632
TCGA-3N-A9WB-06A-11D-A38G-08	518	1	5.63158		TCGA-EE-A3JB-06A-11D-A21A-08	0	6138	21.4474		TCGA-FS-A1YY-06A-11D-A197-08	1	6777	7.02632
TCGA-W3-AA1W-06A-11D-A38G-08	6666	0	22		TCGA-D3-A2J6-06A-11D-A19A-08	1	1321	0.657895		TCGA-D9-A3Z3-06A-11D-A23B-08	0	678	4.63158
TCGA-EE-A2MU-06A-21D-A196-08	1620	0	20.1316		TCGA-D3-A2JA-06A-11D-A196-08	0	3514	11.7368		TCGA-YG-AA3P-06A-11D-A38G-08	0	439	2.31579
TCGA-ER-A2NE-06A-21D-A196-08	613	1	4.47368		TCGA-BF-AAP6-01A-11D-A401-08	0	325	2.13158		TCGA-3N-A9WD-06A-11D-A38G-08	1	306	28.9211
TCGA-GN-A4U5-01A-11D-A32N-08	1156	0	11.0263		TCGA-ER-A3EV-06A-11D-A20D-08	1	1429	2.05263		TCGA-EE-A2ML-06A-11D-A197-08	1	4983	18.2632
TCGA-W3-AA1Q-06A-11D-A38G-08	2101	1	31.5		TCGA-ER-A3ET-06A-11D-A20D-08	1	2829	2.73684		TCGA-FS-A1ZM-06A-12D-A197-08	0	3080	8.21053
TCGA-EE-A3AH-06A-11D-A196-08	4222	1	13.3947		TCGA-D3-A2JE-06A-11D-A372-08	1	841	11.7368		TCGA-ER-A19P-06A-11D-A196-08	1	4352	7.10526
TCGA-DA-A1IA-06A-11D-A196-08	2005	1	12.2895		TCGA-EE-A3JI-06A-11D-A21A-08	1	4648	41		TCGA-ER-A19L-06A-12D-A197-08	1	3689	1.78947
TCGA-EE-A2GE-06A-11D-A196-08	4898	0	7.42105		TCGA-FS-A4F4-06A-12D-A25O-08	1	2028	1.07895		TCGA-EB-A299-01A-21D-A197-08	0	378	5.13158
TCGA-D3-A5GS-06A-11D-A27K-08	553	0	14.3158		TCGA-EE-A29X-06A-11D-A196-08	1	545	4.97368		TCGA-FS-A1ZR-06A-21D-A197-08	1	152	4.86842
TCGA-EE-A3JB-06A-11D-A21A-08	6138	0	21.4474		TCGA-FR-A726-01A-11D-A32N-08	1	305	246.158		TCGA-EE-A2MM-06A-11D-A196-08	1	1357	20.0789
TCGA-D3-A2J6-06A-11D-A19A-08	1321	1	0.657895		TCGA-GN-A8LL-06A-21D-A372-08	1	650	1.76316		TCGA-GF-A6C9-06A-11D-A30X-08	0	480	75.0263
TCGA-D3-A2JA-06A-11D-A196-08	3514	0	11.7368		TCGA-D3-A8GP-06A-11D-A372-08	0	4646	19.9737		TCGA-BF-AAP7-01A-11D-A401-08	0	318	14.5526
TCGA-BF-AAP6-01A-11D-A401-08	325	0	2.13158		TCGA-EE-A29A-06A-12D-A196-08	1	1927	9.02632		TCGA-ER-A42K-06A-11D-A24R-08	1	206	6.94737
TCGA-ER-A3EV-06A-11D-A20D-08	1429	1	2.05263		TCGA-FS-A1YY-06A-11D-A197-08	1	6953	7.02632		TCGA-EB-A5UL-06A-11D-A30X-08	0	891	14.0526
TCGA-ER-A3ET-06A-11D-A20D-08	2829	1	2.73684		TCGA-D9-A3Z3-06A-11D-A23B-08	0	678	4.63158		TCGA-W3-AA1R-06A-11D-A397-08	1	1037	61.1316
TCGA-D3-A2JE-06A-11D-A372-08	841	1	11.7368		TCGA-YG-AA3P-06A-11D-A38G-08	0	439	2.31579		TCGA-EE-A182-06A-11D-A196-08	1	270	50.3158
TCGA-EE-A3JI-06A-11D-A21A-08	4648	1	41		TCGA-3N-A9WD-06A-11D-A38G-08	1	395	28.9211		TCGA-D3-A2JK-06A-11D-A196-08	1	261	10.2105
TCGA-FS-A4F4-06A-12D-A25O-08	2028	1	1.07895		TCGA-EE-A2ML-06A-11D-A197-08	1	6590	18.2632		TCGA-FW-A5DY-06A-11D-A30X-08	0	587	1.60526
TCGA-EE-A29X-06A-11D-A196-08	545	1	4.97368		TCGA-FS-A1ZM-06A-12D-A197-08	0	3080	8.21053		TCGA-QB-A6FS-06A-11D-A30X-08	1	63	38.1053
TCGA-GN-A8LL-06A-21D-A372-08	650	1	1.76316		TCGA-ER-A19P-06A-11D-A196-08	1	4930	7.10526		TCGA-FS-A1Z0-06A-11D-A197-08	1	5503	8.92105
TCGA-D3-A8GP-06A-11D-A372-08	4638	0	19.9737		TCGA-ER-A19L-06A-12D-A197-08	1	4000	1.78947		TCGA-FS-A1ZT-06A-11D-A197-08	0	1617	5.81579
TCGA-EE-A29A-06A-12D-A196-08	1927	1	9.02632		TCGA-EB-A299-01A-21D-A197-08	0	378	5.13158		TCGA-FS-A1Z7-06A-11D-A197-08	1	136	6
TCGA-FS-A1YY-06A-11D-A197-08	6953	1	7.02632		TCGA-FS-A1ZR-06A-21D-A197-08	1	347	4.86842		TCGA-D3-A2JP-06A-11D-A19A-08	1	227	9.31579
TCGA-D9-A3Z3-06A-11D-A23B-08	678	0	4.63158		TCGA-EE-A2MM-06A-11D-A196-08	1	5107	20.0789		TCGA-EE-A2GB-06A-11D-A197-08	0	1803	22.6579
TCGA-YG-AA3P-06A-11D-A38G-08	439	0	2.31579		TCGA-GF-A6C9-06A-11D-A30X-08	0	480	75.0263		TCGA-EB-A51B-01A-11D-A27K-08	0	931	14.2105
TCGA-3N-A9WD-06A-11D-A38G-08	395	1	28.9211		TCGA-BF-AAP7-01A-11D-A401-08	0	318	14.5526		TCGA-BF-A3DN-01A-11D-A20D-08	0	717	2.71053
TCGA-EE-A2ML-06A-11D-A197-08	6590	1	18.2632		TCGA-ER-A42K-06A-11D-A24R-08	1	394	6.94737		TCGA-EE-A29H-06A-12D-A197-08	1	1231	10.3947
TCGA-FS-A1ZM-06A-12D-A197-08	3080	0	8.21053		TCGA-EB-A5UL-06A-11D-A30X-08	0	891	14.0526		TCGA-EE-A2GI-06A-11D-A196-08	0	1482	54.1053
TCGA-ER-A19P-06A-11D-A196-08	4930	1	7.10526		TCGA-W3-AA1R-06A-11D-A397-08	1	3379	61.1316		TCGA-EE-A3AD-06A-11D-A196-08	1	554	15.7105
TCGA-ER-A19L-06A-12D-A197-08	4000	1	1.78947		TCGA-EE-A182-06A-11D-A196-08	1	447	50.3158		TCGA-EE-A2MN-06A-11D-A197-08	1	969	5.39474
TCGA-EB-A299-01A-21D-A197-08	378	0	5.13158		TCGA-D3-A2JK-06A-11D-A196-08	1	368	10.2105		TCGA-D3-A51K-06A-11D-A25O-08	0	1002	0.763158
TCGA-FS-A1ZR-06A-21D-A197-08	347	1	4.86842		TCGA-FW-A5DY-06A-11D-A30X-08	0	587	1.60526		TCGA-EE-A2A5-06A-11D-A197-08	1	1028	11.2632
TCGA-EE-A2MM-06A-11D-A196-08	5107	1	20.0789		TCGA-QB-A6FS-06A-11D-A30X-08	0	220	38.1053		TCGA-EE-A29S-06A-11D-A197-08	1	1418	36.6316
TCGA-GF-A6C9-06A-11D-A30X-08	480	0	75.0263		TCGA-FS-A1Z0-06A-11D-A197-08	1	6164	8.92105		TCGA-XV-AAZV-01A-11D-A401-08	0	412	3.55263
TCGA-BF-AAP7-01A-11D-A401-08	318	0	14.5526		TCGA-FS-A1ZT-06A-11D-A197-08	0	1617	5.81579		TCGA-EE-A2GS-06A-12D-A197-08	1	1565	11.8158
TCGA-ER-A42K-06A-11D-A24R-08	394	1	6.94737		TCGA-FS-A1Z7-06A-11D-A197-08	1	237	6		TCGA-DA-A95Z-06A-11D-A372-08	0	396	68.7632
TCGA-EB-A5UL-06A-11D-A30X-08	526	0	14.0526		TCGA-D3-A2JP-06A-11D-A19A-08	0	1812	9.31579		TCGA-EE-A29R-06A-11D-A197-08	1	426	22.9737
TCGA-W3-AA1R-06A-11D-A397-08	3379	1	61.1316		TCGA-EE-A2GB-06A-11D-A197-08	0	1803	22.6579		TCGA-EE-A2GH-06A-11D-A196-08	0	6699	10.3947
TCGA-EE-A182-06A-11D-A196-08	447	1	50.3158		TCGA-EB-A51B-01A-11D-A27K-08	0	931	14.2105		TCGA-FS-A1ZG-06A-11D-A197-08	1	140	1.10526
TCGA-D3-A2JK-06A-11D-A196-08	368	1	10.2105		TCGA-BF-A3DN-01A-11D-A20D-08	0	717	2.71053		TCGA-EB-A44P-01A-11D-A25O-08	0	741	11.6842
TCGA-FW-A5DY-06A-11D-A30X-08	587	0	1.60526		TCGA-EE-A29H-06A-12D-A197-08	0	1966	10.3947		TCGA-EB-A85I-01A-11D-A34U-08	0	362	7.36842
TCGA-QB-A6FS-06A-11D-A30X-08	220	0	38.1053		TCGA-EE-A2GI-06A-11D-A196-08	0	1482	54.1053		TCGA-FR-A7UA-06A-32D-A34U-08	0	1164	3.07895
TCGA-FS-A1Z0-06A-11D-A197-08	6164	1	8.92105		TCGA-EE-A3AD-06A-11D-A196-08	1	875	15.7105		TCGA-FR-A8YC-06A-11D-A372-08	1	1059	102.289
TCGA-FS-A1ZT-06A-11D-A197-08	1617	0	5.81579		TCGA-EE-A2MN-06A-11D-A197-08	1	1446	5.39474		TCGA-WE-A8ZT-06A-11D-A372-08	1	69	15.5789
TCGA-FS-A1Z7-06A-11D-A197-08	237	1	6		TCGA-D3-A51K-06A-11D-A25O-08	0	1002	0.763158		TCGA-FS-A1ZN-01A-11D-A197-08	1	361	3.65789
TCGA-D3-A2JP-06A-11D-A19A-08	1812	0	9.31579		TCGA-EE-A2A5-06A-11D-A197-08	1	1195	11.2632		TCGA-D9-A4Z5-01A-11D-A25O-08	0	218	1.86842
TCGA-EE-A2GB-06A-11D-A197-08	1803	0	22.6579		TCGA-EE-A29S-06A-11D-A197-08	1	1864	36.6316		TCGA-ER-A42H-01A-11D-A24R-08	1	259	2.05263
TCGA-EB-A51B-01A-11D-A27K-08	537	0	14.2105		TCGA-XV-AAZV-01A-11D-A401-08	0	412	3.55263		TCGA-EE-A2M6-06A-12D-A197-08	0	3932	18.4737
TCGA-BF-A3DN-01A-11D-A20D-08	717	0	2.71053		TCGA-EE-A2GS-06A-12D-A197-08	1	2470	11.8158		TCGA-EE-A29G-06A-12D-A196-08	1	726	9.94737
TCGA-EE-A29H-06A-12D-A197-08	1966	0	10.3947		TCGA-DA-A95Z-06A-11D-A372-08	0	396	68.7632		TCGA-WE-A8K1-06A-21D-A372-08	0	1492	11.6579
TCGA-EE-A2GI-06A-11D-A196-08	1482	0	54.1053		TCGA-EE-A29R-06A-11D-A197-08	0	440	22.9737		TCGA-EE-A2MC-06A-12D-A197-08	1	896	23.9211
TCGA-EE-A3AD-06A-11D-A196-08	875	1	15.7105		TCGA-EE-A2GH-06A-11D-A196-08	0	6699	10.3947		TCGA-FR-A3YN-06A-11D-A23B-08	0	2828	20
TCGA-EE-A2MN-06A-11D-A197-08	1446	1	5.39474		TCGA-FS-A1ZG-06A-11D-A197-08	1	295	1.10526		TCGA-D9-A6EC-06A-11D-A30X-08	0	2359	139.789
TCGA-D3-A51K-06A-11D-A25O-08	1002	0	0.763158		TCGA-EB-A44P-01A-11D-A25O-08	0	741	11.6842		TCGA-ER-A19J-06A-11D-A196-08	1	98	7.55263
TCGA-EE-A2A5-06A-11D-A197-08	1195	1	11.2632		TCGA-EB-A85I-01A-11D-A34U-08	0	362	7.36842		TCGA-ER-A197-06A-32D-A197-08	1	110	0.973684
TCGA-EE-A29S-06A-11D-A197-08	1864	1	36.6316		TCGA-FR-A7UA-06A-32D-A34U-08	0	1164	3.07895		TCGA-Z2-A8RT-06A-11D-A372-08	0	839	105.5
TCGA-XV-AAZV-01A-11D-A401-08	412	0	3.55263		TCGA-FR-A8YC-06A-11D-A372-08	1	1059	102.289		TCGA-DA-A1HV-06A-21D-A196-08	1	866	48.0263
TCGA-EE-A2GS-06A-12D-A197-08	2470	1	11.8158		TCGA-WE-A8ZT-06A-11D-A372-08	0	359	15.5789		TCGA-GN-A266-06A-11D-A197-08	1	109	133.605
TCGA-DA-A95Z-06A-11D-A372-08	396	0	68.7632		TCGA-FS-A1ZN-01A-11D-A197-08	1	730	3.65789		TCGA-WE-A8ZR-06A-11D-A372-08	1	126	0.842105
TCGA-EE-A29R-06A-11D-A197-08	440	0	22.9737		TCGA-D9-A4Z5-01A-11D-A25O-08	0	218	1.86842		TCGA-EE-A3AA-06A-11D-A196-08	0	3781	44
TCGA-EE-A2GH-06A-11D-A196-08	6328	0	10.3947		TCGA-ER-A42H-01A-11D-A24R-08	1	426	2.05263		TCGA-WE-A8K6-06A-11D-A372-08	1	256	9.21053
TCGA-FS-A1ZG-06A-11D-A197-08	295	1	1.10526		TCGA-EE-A2M6-06A-12D-A197-08	0	3932	18.4737		TCGA-D3-A51R-06A-11D-A25O-08	1	1016	24.8158
TCGA-EB-A44P-01A-11D-A25O-08	376	0	11.6842		TCGA-EE-A29G-06A-12D-A196-08	1	2192	9.94737		TCGA-EB-A5UM-01A-11D-A30X-08	0	779	18.3158
TCGA-EB-A85I-01A-11D-A34U-08	362	0	7.36842		TCGA-WE-A8K1-06A-21D-A372-08	0	1492	11.6579		TCGA-EE-A3J3-06A-11D-A20D-08	1	4523	5.81579
TCGA-FR-A7UA-06A-32D-A34U-08	1164	0	3.07895		TCGA-EE-A2MC-06A-12D-A197-08	0	1871	23.9211		TCGA-ER-A2NC-06A-11D-A197-08	1	1157	14.1842
TCGA-FR-A8YC-06A-11D-A372-08	1059	1	102.289		TCGA-FR-A3YN-06A-11D-A23B-08	0	2828	20		TCGA-EB-A5KH-06A-11D-A27K-08	0	619	1.23684
TCGA-WE-A8ZT-06A-11D-A372-08	359	0	15.5789		TCGA-D3-A8GI-06A-11D-A372-08	1	1780	184.105		TCGA-EE-A2GD-06A-11D-A196-08	1	3689	17.3684
TCGA-FS-A1ZN-01A-11D-A197-08	730	1	3.65789		TCGA-D9-A6EC-06A-11D-A30X-08	0	2359	139.789		TCGA-WE-A8K4-01A-12D-A372-08	0	614	28.2632
TCGA-D9-A4Z5-01A-11D-A25O-08	218	0	1.86842		TCGA-ER-A19J-06A-11D-A196-08	1	196	7.55263		TCGA-D3-A8GK-06A-11D-A372-08	1	1555	19.8421
TCGA-ER-A42H-01A-11D-A24R-08	426	1	2.05263		TCGA-ER-A197-06A-32D-A197-08	1	424	0.973684		TCGA-EB-A4OZ-01A-12D-A25O-08	0	620	0.210526
TCGA-EE-A2M6-06A-12D-A197-08	3932	0	18.4737		TCGA-Z2-A8RT-06A-11D-A372-08	0	839	105.5		TCGA-ER-A2ND-06A-11D-A196-08	1	710	3.68421
TCGA-EE-A29G-06A-12D-A196-08	2192	1	9.94737		TCGA-DA-A1HV-06A-21D-A196-08	0	2329	48.0263		TCGA-ER-A19M-06A-61D-A23B-08	1	1152	16.8947
TCGA-WE-A8K1-06A-21D-A372-08	1492	0	11.6579		TCGA-GN-A266-06A-11D-A197-08	1	308	133.605		TCGA-EB-A4OY-01A-11D-A25O-08	0	977	1.36842
TCGA-EE-A2MC-06A-12D-A197-08	1871	1	23.9211		TCGA-WE-A8ZR-06A-11D-A372-08	1	274	0.842105		TCGA-DA-A1I4-06A-11D-A196-08	1	889	8.97368
TCGA-FR-A3YN-06A-11D-A23B-08	2828	0	20		TCGA-EE-A3AA-06A-11D-A196-08	0	3781	44		TCGA-FS-A1ZU-06A-12D-A196-08	1	679	1.26316
TCGA-D3-A8GI-06A-11D-A372-08	1780	1	184.105		TCGA-WE-A8K6-06A-11D-A372-08	0	546	9.21053		TCGA-GN-A26D-06A-11D-A19A-08	1	622	1.28947
TCGA-D9-A6EC-06A-11D-A30X-08	2015	0	139.789		TCGA-D3-A51R-06A-11D-A25O-08	0	1941	24.8158		TCGA-EE-A2GM-06B-11D-A196-08	1	1218	24.8421
TCGA-ER-A19J-06A-11D-A196-08	196	1	7.55263		TCGA-EB-A5UM-01A-11D-A30X-08	0	779	18.3158		TCGA-D9-A148-06A-11D-A19A-08	1	4287	9.94737
TCGA-ER-A197-06A-32D-A197-08	424	1	0.973684		TCGA-EE-A3J3-06A-11D-A20D-08	1	5237	5.81579		TCGA-BF-A3DJ-01A-11D-A20D-08	1	217	5.02632
TCGA-Z2-A8RT-06A-11D-A372-08	839	0	105.5		TCGA-ER-A2NC-06A-11D-A197-08	1	1333	14.1842		TCGA-D3-A8GS-06A-12D-A372-08	1	2641	6.76316
TCGA-DA-A1HV-06A-21D-A196-08	1502	0	48.0263		TCGA-EB-A5KH-06A-11D-A27K-08	0	619	1.23684		TCGA-D9-A3Z4-01A-11D-A23B-08	1	192	5.28947
TCGA-GN-A266-06A-11D-A197-08	308	1	133.605		TCGA-D3-A3ML-06A-11D-A21A-08	1	422	33.3947		TCGA-FS-A1ZP-06A-11D-A197-08	1	2273	15.1579
TCGA-WE-A8ZR-06A-11D-A372-08	274	1	0.842105		TCGA-EB-A6QY-01A-12D-A32N-08	0	382	21.1579		TCGA-FS-A4FC-06A-11D-A24R-08	1	1655	25.3684
TCGA-EE-A3AA-06A-11D-A196-08	3781	0	44		TCGA-EE-A2GD-06A-11D-A196-08	1	10346	17.3684		TCGA-ER-A19O-06A-11D-A197-08	1	308	5.84211
TCGA-WE-A8K6-06A-11D-A372-08	486	0	9.21053		TCGA-WE-A8K4-01A-12D-A372-08	0	614	28.2632		TCGA-EB-A24D-01A-11D-A197-08	1	500	20.4211
TCGA-D3-A51R-06A-11D-A25O-08	1941	0	24.8158		TCGA-D3-A8GK-06A-11D-A372-08	0	5177	19.8421		TCGA-DA-A1I7-06A-22D-A197-08	1	755	15.7105
TCGA-EB-A5UM-01A-11D-A30X-08	414	0	18.3158		TCGA-EB-A4OZ-01A-12D-A25O-08	0	620	0.210526		TCGA-GN-A264-06A-11D-A196-08	1	3221	1.55263
TCGA-EE-A3J3-06A-11D-A20D-08	5237	1	5.81579		TCGA-ER-A2ND-06A-11D-A196-08	1	710	3.68421		TCGA-GN-A269-01A-11D-A19A-08	1	170	22.9211
TCGA-ER-A2NC-06A-11D-A197-08	1333	1	14.1842		TCGA-ER-A19M-06A-61D-A23B-08	1	1857	16.8947		TCGA-FR-A728-01A-11D-A32N-08	1	64	11.5526
TCGA-EB-A5KH-06A-11D-A27K-08	619	1	1.23684		TCGA-EB-A4OY-01A-11D-A25O-08	0	977	1.36842		TCGA-DA-A1I0-06A-11D-A20D-08	1	599	17.2895
TCGA-D3-A3ML-06A-11D-A21A-08	422	1	33.3947		TCGA-DA-A1I4-06A-11D-A196-08	1	1093	8.97368		TCGA-EB-A3XC-01A-11D-A23B-08	1	74	14.0789
TCGA-EB-A6QY-01A-12D-A32N-08	382	0	21.1579		TCGA-FS-A1ZU-06A-12D-A196-08	1	808	1.26316		TCGA-EE-A2MK-06A-11D-A196-08	0	5487	10.2105
TCGA-EE-A2GD-06A-11D-A196-08	10346	1	17.3684		TCGA-GN-A26D-06A-11D-A19A-08	1	1460	1.28947		TCGA-EE-A3J7-06A-11D-A20D-08	1	1270	34.3947
TCGA-WE-A8K4-01A-12D-A372-08	509	0	28.2632		TCGA-EE-A2GM-06B-11D-A196-08	0	2296	24.8421		TCGA-EB-A5SH-06A-11D-A30X-08	1	1065	2.63158
TCGA-D3-A8GK-06A-11D-A372-08	5177	0	19.8421		TCGA-D9-A148-06A-11D-A19A-08	0	4609	9.94737		TCGA-EE-A2A0-06A-11D-A196-08	1	1247	12.3421
TCGA-EB-A4OZ-01A-12D-A25O-08	620	0	0.210526		TCGA-BF-A3DJ-01A-11D-A20D-08	0	464	5.02632		TCGA-DA-A95V-06A-11D-A372-08	0	2193	8.57895
TCGA-ER-A2ND-06A-11D-A196-08	710	1	3.68421		TCGA-D3-A8GS-06A-12D-A372-08	1	3564	6.76316		TCGA-FR-A8YD-06A-11D-A372-08	1	1103	3.02632
TCGA-ER-A19M-06A-61D-A23B-08	1857	1	16.8947		TCGA-D3-A3CE-06A-11D-A19A-08	1	1832	1.13158		TCGA-EE-A2MS-06A-11D-A197-08	1	1883	102.342
TCGA-EB-A4OY-01A-11D-A25O-08	593	0	1.36842		TCGA-D9-A3Z4-01A-11D-A23B-08	1	519	5.28947		TCGA-FR-A8YE-06A-11D-A372-08	0	3176	5.31579
TCGA-DA-A1I4-06A-11D-A196-08	1093	1	8.97368		TCGA-FS-A1ZP-06A-11D-A197-08	1	2273	15.1579		TCGA-ER-A19F-06A-11D-A196-08	0	802	34.5
TCGA-FS-A1ZU-06A-12D-A196-08	808	1	1.26316		TCGA-FS-A4FC-06A-11D-A24R-08	1	1655	25.3684		TCGA-GF-A6C8-06A-12D-A30X-08	0	62	12.6053
TCGA-GN-A26D-06A-11D-A19A-08	1460	1	1.28947		TCGA-EB-A24D-01A-11D-A197-08	0	645	20.4211		TCGA-DA-A1I8-06A-11D-A197-08	1	961	6.02632
TCGA-EE-A2GM-06B-11D-A196-08	2296	0	24.8421		TCGA-DA-A1I7-06A-22D-A197-08	0	2703	15.7105		TCGA-EE-A3J4-06A-11D-A20D-08	1	1429	10.7368
TCGA-D9-A148-06A-11D-A19A-08	4609	0	9.94737		TCGA-GN-A264-06A-11D-A196-08	1	3587	1.55263		TCGA-EB-A24C-01A-11D-A197-08	1	465	0.921053
TCGA-BF-A3DJ-01A-11D-A20D-08	464	0	5.02632		TCGA-GN-A269-01A-11D-A19A-08	1	170	22.9211		TCGA-WE-A8ZY-06A-11D-A372-08	1	1389	8.73684
TCGA-D3-A8GS-06A-12D-A372-08	3564	1	6.76316		TCGA-FR-A728-01A-11D-A32N-08	0	583	11.5526		TCGA-BF-AAOX-01A-11D-A397-08	0	444	43.2632
TCGA-D3-A3CE-06A-11D-A19A-08	1832	1	1.13158		TCGA-DA-A1I0-06A-11D-A20D-08	1	620	17.2895		TCGA-D3-A8GC-06A-11D-A372-08	1	1859	29.9211
TCGA-D9-A3Z4-01A-11D-A23B-08	519	1	5.28947		TCGA-D3-A2JF-06A-11D-A196-08	0	1888	49.5263		TCGA-ER-A19E-06A-11D-A197-08	1	64	15.5
TCGA-FS-A1ZP-06A-11D-A197-08	2273	1	15.1579		TCGA-EB-A3XC-01A-11D-A23B-08	0	650	14.0789
TCGA-FS-A4FC-06A-11D-A24R-08	1655	1	25.3684		TCGA-EE-A2MK-06A-11D-A196-08	0	5487	10.2105
TCGA-EB-A24D-01A-11D-A197-08	645	0	20.4211		TCGA-EE-A3J7-06A-11D-A20D-08	0	1949	34.3947
TCGA-DA-A1I7-06A-22D-A197-08	1876	0	15.7105		TCGA-EB-A5SH-06A-11D-A30X-08	0	1643	2.63158
TCGA-GN-A264-06A-11D-A196-08	3587	1	1.55263		TCGA-EE-A2A0-06A-11D-A196-08	1	1424	12.3421
TCGA-GN-A269-01A-11D-A19A-08	170	1	22.9211		TCGA-DA-A95V-06A-11D-A372-08	0	2193	8.57895
TCGA-FR-A728-01A-11D-A32N-08	583	0	11.5526		TCGA-FR-A8YD-06A-11D-A372-08	1	1103	3.02632
TCGA-DA-A1I0-06A-11D-A20D-08	594	0	17.2895		TCGA-EE-A2MS-06A-11D-A197-08	0	4942	102.342
TCGA-D3-A2JF-06A-11D-A196-08	1888	0	49.5263		TCGA-FR-A8YE-06A-11D-A372-08	0	3176	5.31579
TCGA-EB-A3XC-01A-11D-A23B-08	650	0	14.0789		TCGA-ER-A19F-06A-11D-A196-08	0	802	34.5
TCGA-EE-A2MK-06A-11D-A196-08	4825	0	10.2105		TCGA-GF-A6C8-06A-12D-A30X-08	0	62	12.6053
TCGA-EE-A3J7-06A-11D-A20D-08	1949	0	34.3947		TCGA-DA-A1I8-06A-11D-A197-08	1	1640	6.02632
TCGA-EB-A5SH-06A-11D-A30X-08	1643	0	2.63158		TCGA-EE-A3J4-06A-11D-A20D-08	1	3869	10.7368
TCGA-EE-A2A0-06A-11D-A196-08	1424	1	12.3421		TCGA-EB-A24C-01A-11D-A197-08	0	632	0.921053
TCGA-DA-A95V-06A-11D-A372-08	1455	0	8.57895		TCGA-WE-A8ZY-06A-11D-A372-08	1	1506	8.73684
TCGA-FR-A8YD-06A-11D-A372-08	1103	1	3.02632		TCGA-BF-AAOX-01A-11D-A397-08	0	444	43.2632
TCGA-EE-A2MS-06A-11D-A197-08	4942	0	102.342		TCGA-D3-A8GC-06A-11D-A372-08	1	2421	29.9211
TCGA-FR-A8YE-06A-11D-A372-08	3176	0	5.31579		TCGA-ER-A19E-06A-11D-A197-08	1	396	15.5
TCGA-ER-A19F-06A-11D-A196-08	802	1	34.5		TCGA-GN-A263-01A-11D-A196-08	1	467	15
TCGA-DA-A1I8-06A-11D-A197-08	1368	0	6.02632
TCGA-EE-A3J4-06A-11D-A20D-08	3869	1	10.7368
TCGA-EB-A24C-01A-11D-A197-08	632	0	0.921053
TCGA-WE-A8ZY-06A-11D-A372-08	1506	1	8.73684
TCGA-BF-AAOX-01A-11D-A397-08	444	0	43.2632
TCGA-D3-A8GC-06A-11D-A372-08	2421	1	29.9211
TCGA-ER-A19E-06A-11D-A197-08	396	1	15.5
TCGA-GN-A263-01A-11D-A196-08	467	1	15
Note: fustat (0 = alive, 1 = dead)

## Sheet: TABLE S3
TABLE S3
gsea report for high-TMB group
NAME	SIZE	ES	NES	NOM p-val	FDR q-val	FWER p-val	RANK AT MAX
KEGG_NUCLEOTIDE_EXCISION_REPAIR	44	0.611091	1.97098	0.00401606	0.103109	0.082	4857
KEGG_MISMATCH_REPAIR	23	0.684682	1.84542	0.014433	0.206858	0.227	2103
KEGG_CELL_CYCLE	123	0.515627	1.83813	0.026	0.148128	0.238	4381
KEGG_DNA_REPLICATION	36	0.68228	1.83332	0.0201613	0.116289	0.243	4260
KEGG_RNA_DEGRADATION	57	0.525001	1.82266	0.0121704	0.102117	0.256	8051
KEGG_TERPENOID_BACKBONE_BIOSYNTHESIS	15	0.73541	1.82199	0.00369686	0.0853426	0.256	4126
KEGG_HOMOLOGOUS_RECOMBINATION	28	0.608987	1.76976	0.0182927	0.115419	0.353	3225
KEGG_RIBOFLAVIN_METABOLISM	16	0.5871	1.75212	0.0094162	0.118003	0.393	4329
KEGG_PROTEIN_EXPORT	24	0.598567	1.73021	0.0155039	0.124969	0.438	7328
KEGG_BASAL_TRANSCRIPTION_FACTORS	34	0.544711	1.71881	0.0203666	0.122128	0.46	5325
KEGG_PYRIMIDINE_METABOLISM	97	0.475403	1.69486	0.018	0.130113	0.499	7513
KEGG_OOCYTE_MEIOSIS	107	0.429314	1.63214	0.0430528	0.182422	0.602	4506
KEGG_BASE_EXCISION_REPAIR	35	0.534954	1.61579	0.0531697	0.18646	0.63	8957
KEGG_REGULATION_OF_AUTOPHAGY	21	0.526426	1.61312	0.0349515	0.175813	0.637	1820
KEGG_PENTOSE_PHOSPHATE_PATHWAY	25	0.552686	1.60309	0.037037	0.17501	0.653	4338
KEGG_PURINE_METABOLISM	150	0.387089	1.5917	0.0304762	0.175577	0.674	4340
KEGG_PROTEASOME	43	0.576986	1.58554	0.0894632	0.171194	0.684	8199
KEGG_VALINE_LEUCINE_AND_ISOLEUCINE_DEGRADATION	44	0.497075	1.58507	0.0557621	0.162367	0.685	7211
KEGG_PROPANOATE_METABOLISM	33	0.510412	1.57317	0.0572519	0.167462	0.713	7010
KEGG_PROGESTERONE_MEDIATED_OOCYTE_MATURATION	82	0.387128	1.50733	0.0600375	0.232057	0.811	4548
KEGG_SPLICEOSOME	127	0.433915	1.50014	0.109162	0.22883	0.823	8351
KEGG_PYRUVATE_METABOLISM	39	0.462231	1.46733	0.0793037	0.25974	0.86	8695
KEGG_PANTOTHENATE_AND_COA_BIOSYNTHESIS	16	0.487513	1.46316	0.0760668	0.254123	0.869	3052
KEGG_RNA_POLYMERASE	28	0.4904	1.44497	0.10998	0.266426	0.885	6623
KEGG_UBIQUITIN_MEDIATED_PROTEOLYSIS	134	0.365333	1.43844	0.0957031	0.264636	0.889	6125
KEGG_SELENOAMINO_ACID_METABOLISM	25	0.445184	1.43726	0.102616	0.256168	0.889	3283
KEGG_AMINO_SUGAR_AND_NUCLEOTIDE_SUGAR_METABOLISM	43	0.448701	1.4056	0.136015	0.284888	0.914	7620
KEGG_PANCREATIC_CANCER	69	0.376387	1.38868	0.126437	0.297477	0.924	4548
KEGG_CITRATE_CYCLE_TCA_CYCLE	30	0.51948	1.37689	0.165029	0.30368	0.935	6672
KEGG_P53_SIGNALING_PATHWAY	68	0.354447	1.33093	0.128972	0.360545	0.957	3961
KEGG_CYSTEINE_AND_METHIONINE_METABOLISM	33	0.392055	1.31681	0.158192	0.371361	0.966	6068
KEGG_GLYOXYLATE_AND_DICARBOXYLATE_METABOLISM	16	0.5164	1.29908	0.207939	0.387558	0.966	7375
KEGG_AMINOACYL_TRNA_BIOSYNTHESIS	22	0.479141	1.29407	0.209163	0.383695	0.967	8792
KEGG_FATTY_ACID_METABOLISM	41	0.388475	1.23071	0.226168	0.475614	0.979	4202
KEGG_BIOSYNTHESIS_OF_UNSATURATED_FATTY_ACIDS	22	0.436302	1.19215	0.275335	0.531584	0.987	4314
KEGG_PEROXISOME	78	0.331091	1.18574	0.242884	0.529355	0.987	5896
KEGG_MTOR_SIGNALING_PATHWAY	50	0.32702	1.17057	0.26506	0.543438	0.993	5079
KEGG_COLORECTAL_CANCER	61	0.329507	1.1627	0.269841	0.543022	0.994	5061
KEGG_APOPTOSIS	84	0.303695	1.13641	0.297665	0.57896	0.996	4039
KEGG_ONE_CARBON_POOL_BY_FOLATE	17	0.387736	1.10634	0.335227	0.623121	0.997	7803
KEGG_THYROID_CANCER	29	0.339737	1.09467	0.340741	0.631255	0.999	2912
KEGG_N_GLYCAN_BIOSYNTHESIS	46	0.332539	1.07999	0.368421	0.64514	0.999	8001
KEGG_PENTOSE_AND_GLUCURONATE_INTERCONVERSIONS	17	0.376751	1.06033	0.372222	0.668879	1	850
KEGG_ENDOMETRIAL_CANCER	52	0.317926	1.04794	0.38809	0.678156	1	5380
KEGG_BETA_ALANINE_METABOLISM	22	0.331259	1.04764	0.3898	0.663725	1	4202
KEGG_LONG_TERM_POTENTIATION	68	0.271465	1.04469	0.38018	0.654958	1	4506
KEGG_NICOTINATE_AND_NICOTINAMIDE_METABOLISM	24	0.326918	1.03894	0.4	0.651842	1	7122
KEGG_LYSINE_DEGRADATION	44	0.301166	1.0176	0.410351	0.679934	1	6858
KEGG_GLIOMA	65	0.271546	1.01472	0.429389	0.671886	1	4422
KEGG_HYPERTROPHIC_CARDIOMYOPATHY_HCM	80	0.285962	1.00213	0.439502	0.682758	1	3214
KEGG_CHRONIC_MYELOID_LEUKEMIA	72	0.271461	0.985602	0.45229	0.700767	1	4422
KEGG_SNARE_INTERACTIONS_IN_VESICULAR_TRANSPORT	38	0.285928	0.972365	0.505882	0.71327	1	11320
KEGG_ALANINE_ASPARTATE_AND_GLUTAMATE_METABOLISM	30	0.281091	0.970462	0.488372	0.70359	1	7180
KEGG_ARRHYTHMOGENIC_RIGHT_VENTRICULAR_CARDIOMYOPATHY_ARVC	72	0.272372	0.961619	0.511464	0.708083	1	3214
KEGG_CYTOSOLIC_DNA_SENSING_PATHWAY	40	0.29131	0.951136	0.525562	0.714164	1	4340
KEGG_FRUCTOSE_AND_MANNOSE_METABOLISM	33	0.318429	0.946795	0.509018	0.709489	1	3528
KEGG_BUTANOATE_METABOLISM	33	0.296796	0.939645	0.536937	0.709402	1	4966
KEGG_MELANOMA	68	0.253635	0.938874	0.546903	0.69846	1	6060
KEGG_REGULATION_OF_ACTIN_CYTOSKELETON	207	0.232325	0.930907	0.536101	0.700624	1	5837
KEGG_RIG_I_LIKE_RECEPTOR_SIGNALING_PATHWAY	55	0.252688	0.914012	0.566191	0.718787	1	3748
KEGG_NON_SMALL_CELL_LUNG_CANCER	54	0.241569	0.893384	0.578337	0.745753	1	4030
KEGG_GLYCOSYLPHOSPHATIDYLINOSITOL_GPI_ANCHOR_BIOSYNTHESIS	24	0.307535	0.879767	0.575697	0.759514	1	6513
KEGG_RENAL_CELL_CARCINOMA	69	0.243655	0.879626	0.630189	0.747722	1	4509
KEGG_GLYCOSPHINGOLIPID_BIOSYNTHESIS_GANGLIO_SERIES	15	0.320865	0.877393	0.586408	0.739479	1	3685
KEGG_SMALL_CELL_LUNG_CANCER	84	0.227455	0.876225	0.627599	0.730044	1	4602
KEGG_GALACTOSE_METABOLISM	26	0.301678	0.874195	0.601518	0.722853	1	8897
KEGG_BLADDER_CANCER	42	0.259336	0.862506	0.644007	0.732169	1	5224
KEGG_GLYCOLYSIS_GLUCONEOGENESIS	59	0.258912	0.834092	0.650558	0.769957	1	5517
KEGG_PROSTATE_CANCER	88	0.215415	0.821498	0.687851	0.780944	1	7370
KEGG_PORPHYRIN_AND_CHLOROPHYLL_METABOLISM	28	0.27889	0.819342	0.704415	0.773826	1	8255
KEGG_STARCH_AND_SUCROSE_METABOLISM	40	0.231968	0.778594	0.819562	0.829215	1	7944
KEGG_TRYPTOPHAN_METABOLISM	39	0.224185	0.773655	0.790262	0.826037	1	4573
KEGG_TYPE_II_DIABETES_MELLITUS	46	0.211475	0.77097	0.817669	0.819217	1	7030
KEGG_TOLL_LIKE_RECEPTOR_SIGNALING_PATHWAY	89	0.215792	0.76152	0.733467	0.822803	1	4548
KEGG_FOCAL_ADHESION	199	0.201128	0.755518	0.766727	0.821175	1	5426
KEGG_DILATED_CARDIOMYOPATHY	86	0.215774	0.75507	0.792593	0.811168	1	3214
KEGG_DRUG_METABOLISM_OTHER_ENZYMES	38	0.227555	0.745349	0.851658	0.815828	1	2774
KEGG_GLYCOSAMINOGLYCAN_BIOSYNTHESIS_KERATAN_SULFATE	15	0.268754	0.709977	0.790099	0.85614	1	1725
KEGG_ECM_RECEPTOR_INTERACTION	82	0.217051	0.698046	0.796491	0.860785	1	5331
KEGG_PATHOGENIC_ESCHERICHIA_COLI_INFECTION	56	0.192255	0.663104	0.884615	0.893165	1	4355
KEGG_ALZHEIMERS_DISEASE	162	0.191963	0.656436	0.802281	0.889541	1	3665
KEGG_LYSOSOME	121	0.17131	0.549575	0.919608	0.965713	1	9465
KEGG_STEROID_BIOSYNTHESIS	17	0.198158	0.510565	0.950276	0.971726	1	9622

## Sheet: TABLE S4
TABLE S4
gsea report for low-TMB group
NAME	SIZE	ES	NES	NOM p-val	FDR q-val	FWER p-val	RANK AT MAX
KEGG_ARACHIDONIC_ACID_METABOLISM	51	-0.508513	-1.69749	0.0162037	1	0.502	8790
KEGG_FC_EPSILON_RI_SIGNALING_PATHWAY	75	-0.417071	-1.63254	0.00860215	1	0.609	9008
KEGG_MELANOGENESIS	99	-0.399342	-1.62398	0.00966184	0.94582	0.623	5745
KEGG_DRUG_METABOLISM_CYTOCHROME_P450	56	-0.530081	-1.58617	0.038835	0.888894	0.676	8885
KEGG_B_CELL_RECEPTOR_SIGNALING_PATHWAY	74	-0.46592	-1.5812	0.0653846	0.728754	0.69	5761
KEGG_ALPHA_LINOLENIC_ACID_METABOLISM	17	-0.528529	-1.56454	0.0316742	0.662271	0.72	5628
KEGG_LINOLEIC_ACID_METABOLISM	26	-0.554362	-1.55783	0.0546318	0.591075	0.731	7785
KEGG_METABOLISM_OF_XENOBIOTICS_BY_CYTOCHROME_P450	56	-0.524061	-1.55239	0.0416667	0.533333	0.736	9374
KEGG_NEUROACTIVE_LIGAND_RECEPTOR_INTERACTION	244	-0.360469	-1.54418	0.0108696	0.49715	0.752	7290
KEGG_DORSO_VENTRAL_AXIS_FORMATION	24	-0.471904	-1.51814	0.0474227	0.513366	0.794	4532
KEGG_T_CELL_RECEPTOR_SIGNALING_PATHWAY	106	-0.433165	-1.49255	0.0888889	0.538392	0.826	5174
KEGG_RIBOSOME	88	-0.636251	-1.47894	0.18125	0.530121	0.839	7354
KEGG_BASAL_CELL_CARCINOMA	54	-0.448402	-1.46529	0.0817757	0.522169	0.849	6684
KEGG_CYTOKINE_CYTOKINE_RECEPTOR_INTERACTION	236	-0.395681	-1.43893	0.116183	0.5446	0.868	6788
KEGG_HEDGEHOG_SIGNALING_PATHWAY	54	-0.428799	-1.43438	0.0973872	0.518583	0.87	6664
KEGG_PRIMARY_IMMUNODEFICIENCY	35	-0.599049	-1.43089	0.143713	0.494911	0.873	3618
KEGG_VASCULAR_SMOOTH_MUSCLE_CONTRACTION	110	-0.344999	-1.41453	0.0779816	0.501139	0.888	8829
KEGG_HEMATOPOIETIC_CELL_LINEAGE	80	-0.440576	-1.36741	0.176471	0.580093	0.911	4760
KEGG_INTESTINAL_IMMUNE_NETWORK_FOR_IGA_PRODUCTION	43	-0.542147	-1.36287	0.192843	0.559866	0.915	5292
KEGG_RETINOL_METABOLISM	49	-0.487019	-1.35783	0.122137	0.543669	0.916	8397
KEGG_WNT_SIGNALING_PATHWAY	147	-0.330832	-1.35412	0.109091	0.526866	0.918	5745
KEGG_GLYCINE_SERINE_AND_THREONINE_METABOLISM	31	-0.402631	-1.32281	0.130045	0.573925	0.943	6753
KEGG_GLYCOSPHINGOLIPID_BIOSYNTHESIS_LACTO_AND_NEOLACTO_SERIES	25	-0.40434	-1.31441	0.157175	0.565425	0.947	1678
KEGG_ASTHMA	25	-0.527196	-1.31404	0.250973	0.542415	0.947	11044
KEGG_FC_GAMMA_R_MEDIATED_PHAGOCYTOSIS	96	-0.343191	-1.30191	0.14375	0.546859	0.952	7468
KEGG_NOTCH_SIGNALING_PATHWAY	47	-0.375311	-1.30072	0.198058	0.528347	0.952	4364
KEGG_JAK_STAT_SIGNALING_PATHWAY	132	-0.341444	-1.30033	0.167382	0.509537	0.952	6751
KEGG_PHOSPHATIDYLINOSITOL_SIGNALING_SYSTEM	75	-0.326198	-1.29383	0.129979	0.503352	0.955	4415
KEGG_CALCIUM_SIGNALING_PATHWAY	169	-0.288381	-1.27513	0.125654	0.52338	0.959	7290
KEGG_HISTIDINE_METABOLISM	29	-0.3682	-1.27469	0.152273	0.50677	0.959	1153
KEGG_TASTE_TRANSDUCTION	35	-0.356114	-1.26571	0.155718	0.508044	0.961	6732
KEGG_PHENYLALANINE_METABOLISM	18	-0.426985	-1.24625	0.205752	0.52848	0.965	3267
KEGG_GLYCEROPHOSPHOLIPID_METABOLISM	74	-0.297345	-1.24303	0.152505	0.518971	0.965	5813
KEGG_VEGF_SIGNALING_PATHWAY	73	-0.312875	-1.23413	0.178261	0.520546	0.966	7785
KEGG_CELL_ADHESION_MOLECULES_CAMS	130	-0.348362	-1.22608	0.246862	0.520484	0.966	4319
KEGG_LEUKOCYTE_TRANSENDOTHELIAL_MIGRATION	115	-0.317597	-1.22551	0.240084	0.506948	0.966	7468
KEGG_NATURAL_KILLER_CELL_MEDIATED_CYTOTOXICITY	118	-0.349192	-1.22092	0.252505	0.501529	0.967	7490
KEGG_AXON_GUIDANCE	128	-0.309143	-1.21366	0.237136	0.501328	0.967	5263
KEGG_GNRH_SIGNALING_PATHWAY	97	-0.280406	-1.20614	0.209302	0.501388	0.97	6574
KEGG_CHEMOKINE_SIGNALING_PATHWAY	185	-0.313769	-1.18915	0.283333	0.522099	0.973	5843
KEGG_AUTOIMMUNE_THYROID_DISEASE	36	-0.459243	-1.16429	0.348748	0.554786	0.98	10295
KEGG_OLFACTORY_TRANSDUCTION	76	-0.273599	-1.15075	0.194226	0.567137	0.984	5579
KEGG_ARGININE_AND_PROLINE_METABOLISM	54	-0.312208	-1.14855	0.273563	0.558409	0.985	6958
KEGG_GLYCOSAMINOGLYCAN_BIOSYNTHESIS_CHONDROITIN_SULFATE	22	-0.387307	-1.12997	0.326446	0.579723	0.987	4362
KEGG_MAPK_SIGNALING_PATHWAY	256	-0.249682	-1.12686	0.242697	0.572419	0.987	5687
KEGG_PATHWAYS_IN_CANCER	320	-0.247743	-1.0887	0.315556	0.634094	0.994	7468
KEGG_ABC_TRANSPORTERS	44	-0.280673	-1.06897	0.36534	0.661021	0.996	9685
KEGG_COMPLEMENT_AND_COAGULATION_CASCADES	69	-0.343856	-1.06485	0.411347	0.655274	0.996	10397
KEGG_NITROGEN_METABOLISM	23	-0.317285	-1.05471	0.365471	0.662621	0.997	730
KEGG_ETHER_LIPID_METABOLISM	31	-0.295795	-1.0508	0.374718	0.656572	0.997	5794
KEGG_SPHINGOLIPID_METABOLISM	39	-0.325909	-1.04398	0.405286	0.656321	0.997	5794
KEGG_ADHERENS_JUNCTION	73	-0.289415	-1.04368	0.397149	0.644252	0.997	6841
KEGG_ALLOGRAFT_REJECTION	34	-0.447314	-1.04164	0.458333	0.63607	0.997	10295
KEGG_GLYCEROLIPID_METABOLISM	47	-0.276798	-1.01486	0.447598	0.674971	0.998	6602
KEGG_ADIPOCYTOKINE_SIGNALING_PATHWAY	67	-0.258816	-1.00601	0.417582	0.680577	0.999	8998
KEGG_ACUTE_MYELOID_LEUKEMIA	57	-0.281224	-0.987755	0.437255	0.704354	1	7413
KEGG_ENDOCYTOSIS	181	-0.236461	-0.964804	0.48497	0.738108	1	6210
KEGG_INSULIN_SIGNALING_PATHWAY	133	-0.230255	-0.963804	0.492473	0.727343	1	5761
KEGG_LONG_TERM_DEPRESSION	66	-0.240226	-0.95381	0.51699	0.733748	1	5628
KEGG_GAP_JUNCTION	88	-0.235395	-0.940498	0.517241	0.747463	1	7847
KEGG_NOD_LIKE_RECEPTOR_SIGNALING_PATHWAY	62	-0.273516	-0.939799	0.515464	0.736544	1	5048
KEGG_ALDOSTERONE_REGULATED_SODIUM_REABSORPTION	40	-0.264626	-0.937483	0.540724	0.729531	1	2365
KEGG_TIGHT_JUNCTION	131	-0.224737	-0.932182	0.530337	0.728258	1	6649
KEGG_STEROID_HORMONE_BIOSYNTHESIS	44	-0.322771	-0.920689	0.579345	0.739181	1	7287
KEGG_GLUTATHIONE_METABOLISM	46	-0.273113	-0.918213	0.561798	0.732696	1	3188
KEGG_NEUROTROPHIN_SIGNALING_PATHWAY	126	-0.229016	-0.90891	0.55625	0.738328	1	6224
KEGG_EPITHELIAL_CELL_SIGNALING_IN_HELICOBACTER_PYLORI_INFECTION	67	-0.242678	-0.902867	0.575	0.738467	1	9051
KEGG_TYROSINE_METABOLISM	42	-0.261036	-0.89177	0.608889	0.748477	1	3267
KEGG_PRIMARY_BILE_ACID_BIOSYNTHESIS	16	-0.295778	-0.884946	0.608602	0.74985	1	9177
KEGG_INOSITOL_PHOSPHATE_METABOLISM	53	-0.23669	-0.872665	0.616162	0.76381	1	6916
KEGG_PPAR_SIGNALING_PATHWAY	66	-0.232898	-0.86883	0.650235	0.760325	1	9164
KEGG_RENIN_ANGIOTENSIN_SYSTEM	17	-0.306228	-0.868208	0.653759	0.750705	1	7589
KEGG_MATURITY_ONSET_DIABETES_OF_THE_YOUNG	22	-0.280279	-0.868024	0.635347	0.74074	1	9741
KEGG_TYPE_I_DIABETES_MELLITUS	40	-0.326204	-0.857642	0.588119	0.750289	1	10295
KEGG_TGF_BETA_SIGNALING_PATHWAY	84	-0.228721	-0.84238	0.619565	0.767749	1	7043
KEGG_ERBB_SIGNALING_PATHWAY	87	-0.211814	-0.835043	0.695175	0.770657	1	5336
KEGG_LEISHMANIA_INFECTION	69	-0.26691	-0.820549	0.599609	0.786283	1	5048
KEGG_GRAFT_VERSUS_HOST_DISEASE	37	-0.337263	-0.806832	0.6238	0.800571	1	12894
KEGG_PROXIMAL_TUBULE_BICARBONATE_RECLAMATION	23	-0.240854	-0.806533	0.767157	0.79096	1	2365
KEGG_GLYCOSAMINOGLYCAN_BIOSYNTHESIS_HEPARAN_SULFATE	26	-0.255061	-0.806098	0.707527	0.781847	1	5202
KEGG_SYSTEMIC_LUPUS_ERYTHEMATOSUS	56	-0.268918	-0.792575	0.639004	0.795389	1	10295
KEGG_O_GLYCAN_BIOSYNTHESIS	29	-0.234576	-0.775941	0.793103	0.813783	1	8141
KEGG_AMYOTROPHIC_LATERAL_SCLEROSIS_ALS	51	-0.199228	-0.764976	0.827664	0.821118	1	5474
KEGG_VASOPRESSIN_REGULATED_WATER_REABSORPTION	42	-0.218684	-0.752991	0.778261	0.830644	1	2734
KEGG_CARDIAC_MUSCLE_CONTRACTION	75	-0.204408	-0.738675	0.77986	0.84184	1	8567
KEGG_PRION_DISEASES	34	-0.228979	-0.731324	0.812227	0.84375	1	10221
KEGG_VIBRIO_CHOLERAE_INFECTION	52	-0.220288	-0.72347	0.766949	0.845772	1	8531
KEGG_VIRAL_MYOCARDITIS	68	-0.213802	-0.722916	0.716832	0.837024	1	9792
KEGG_PARKINSONS_DISEASE	124	-0.234574	-0.708296	0.711934	0.848925	1	8735
KEGG_HUNTINGTONS_DISEASE	175	-0.167122	-0.609883	0.837782	0.951478	1	8490
KEGG_OXIDATIVE_PHOSPHORYLATION	128	-0.206811	-0.592016	0.809224	0.954834	1	8735
KEGG_OTHER_GLYCAN_DEGRADATION	16	-0.227417	-0.58357	0.911255	0.950535	1	8284
KEGG_ANTIGEN_PROCESSING_AND_PRESENTATION	68	-0.20064	-0.572688	0.840319	0.947813	1	10940
KEGG_GLYCOSAMINOGLYCAN_DEGRADATION	20	-0.172612	-0.494759	0.967462	0.974993	1	8140

## Sheet: TABLE S5
TABLE S5
ID	Overall Survival(days)	fustat	ImmuneScore
TCGA-BF-A1PZ-01A-11R-A18S-07	853	0	-555.11
TCGA-EE-A2A0-06A-11R-A18T-07	1424	1	1363.83
TCGA-GN-A4U4-06A-11R-A32P-07	1197	0	-636.411
TCGA-EB-A3Y7-01A-11R-A239-07	326	1	-484.759
TCGA-FR-A8YC-06A-11R-A37K-07	1059	1	-125.503
TCGA-FS-A1Z0-06A-11R-A18T-07	6164	1	955.987
TCGA-D3-A3C6-06A-12R-A18U-07	1766	1	-877.853
TCGA-D3-A51E-06A-11R-A266-07	5318	0	907.3
TCGA-FW-A5DY-06A-11R-A311-07	587	0	1939.98
TCGA-EE-A17Y-06A-11R-A18T-07	828	1	-930.812
TCGA-XV-AAZV-01A-11R-A40A-07	412	0	1298.39
TCGA-WE-A8K5-06A-11R-A37K-07	1860	1	79.0431
TCGA-D3-A1QB-06A-11R-A18T-07	2912	0	1837.47
TCGA-D3-A3MV-06A-11R-A21D-07	1378	0	-639.346
TCGA-EB-A4OY-01A-11R-A266-07	593	0	75.4715
TCGA-EE-A2MC-06A-12R-A18S-07	1871	1	1725.32
TCGA-YG-AA3N-01A-11R-A38C-07	306	0	1321.64
TCGA-GN-A265-06A-21R-A18T-07	2948	0	1919.35
TCGA-EE-A3JH-06A-11R-A21D-07	3333	0	2629.19
TCGA-QB-AA9O-06A-11R-A39D-07	549	1	796.801
TCGA-EB-A3XD-01A-22R-A239-07	430	0	1027.75
TCGA-FS-A1ZJ-06A-12R-A18S-07	1441	1	-544.916
TCGA-FS-A1Z7-06A-11R-A18T-07	237	1	177.154
TCGA-XV-A9W2-01A-11R-A39D-07	417	0	-530.958
TCGA-BF-A3DJ-01A-11R-A20F-07	464	0	556.809
TCGA-FS-A1YX-06A-11R-A18T-07	1478	1	-177.172
TCGA-EE-A2GT-06A-12R-A18S-07	1365	0	1553.4
TCGA-DA-A3F5-06A-11R-A20F-07	6446	0	-425.725
TCGA-BF-A1PU-01A-11R-A18S-07	387	0	-1256.52
TCGA-FW-A3I3-06A-11R-A21D-07	531	0	-953.702
TCGA-GF-A6C9-06A-11R-A311-07	480	0	2082.45
TCGA-FS-A4F4-06A-12R-A266-07	2028	1	552.515
TCGA-YG-AA3P-06A-11R-A38C-07	439	0	-952.288
TCGA-ER-A2NG-06A-11R-A18T-07	1490	1	1783.75
TCGA-EE-A29C-06A-21R-A18S-07	2402	1	-202.254
TCGA-DA-A1IA-06A-11R-A18S-07	2005	1	-576.256
TCGA-BF-AAP8-01A-11R-A40A-07	447	0	-470.722
TCGA-DA-A1IB-06A-11R-A18S-07	454	0	2956.59
TCGA-EB-A5SH-06A-11R-A311-07	1643	0	-27.108
TCGA-DA-A95Z-06A-11R-A37K-07	396	0	-440.974
TCGA-GN-A4U9-06A-11R-A32P-07	673	1	-656.846
TCGA-EB-A5FP-01A-11R-A27Q-07	454	1	-984.14
TCGA-EE-A2GU-06A-11R-A18T-07	2884	0	938.167
TCGA-EE-A29A-06A-12R-A18U-07	1927	1	-1159.13
TCGA-D3-A1Q6-06A-11R-A18T-07	2184	1	-213.045
TCGA-ER-A3ET-06A-11R-A20F-07	2829	1	553.135
TCGA-D9-A1JX-06A-11R-A18S-07	216	1	832.081
TCGA-D3-A8GB-06A-11R-A37K-07	938	1	1730.63
TCGA-EB-A3XC-01A-11R-A239-07	650	0	-83.5867
TCGA-EB-A4IS-01A-21R-A266-07	405	0	1405.65
TCGA-EB-A551-01A-21R-A27Q-07	590	0	1535.42
TCGA-EE-A29Q-06A-11R-A18T-07	2030	1	-789.994
TCGA-D3-A5GN-06A-11R-A27Q-07	4129	0	126.764
TCGA-FS-A1ZY-06A-11R-A18S-07	824	1	-1233.47
TCGA-QB-A6FS-06A-11R-A311-07	220	0	1388.66
TCGA-EE-A2A6-06A-11R-A18T-07	2620	0	1005.42
TCGA-GF-A4EO-06A-12R-A24X-07	591	0	2427.16
TCGA-EE-A20B-06A-11R-A18U-07	4070	0	324.576
TCGA-D3-A1QA-06A-11R-A18T-07	2765	0	-341.827
TCGA-ER-A19N-06A-11R-A18S-07	1341	1	1918.06
TCGA-WE-A8K6-06A-11R-A37K-07	486	0	-455.664
TCGA-3N-A9WB-06A-11R-A38C-07	518	1	-1048.44
TCGA-FS-A1ZU-06A-12R-A18T-07	808	1	-862.146
TCGA-WE-A8K1-06A-21R-A37K-07	1492	0	1085.21
TCGA-EE-A3JA-06A-11R-A20F-07	1618	1	671.959
TCGA-EE-A2MU-06A-21R-A18S-07	1620	0	1582.27
TCGA-WE-A8ZX-06A-11R-A37K-07	991	0	881.549
TCGA-EE-A3AA-06A-11R-A18S-07	3781	0	965.379
TCGA-FR-A69P-06A-21R-A311-07	478	0	-692.617
TCGA-EB-A5VV-06A-11R-A32P-07	214	0	3287.81
TCGA-DA-A95V-06A-11R-A37K-07	1455	0	742.873
TCGA-BF-A5ER-01A-12R-A27Q-07	327	0	-570.223
TCGA-ER-A3EV-06A-11R-A20F-07	1429	1	-23.2863
TCGA-EE-A180-06A-11R-A21D-07	2889	1	-535.603
TCGA-ER-A19L-06A-12R-A18S-07	4000	1	-530.36
TCGA-EE-A29B-06A-11R-A18U-07	2588	1	-133.512
TCGA-FS-A1ZB-06A-12R-A18S-07	1486	1	861.925
TCGA-EE-A29M-06A-11R-A18T-07	1729	0	499.634
TCGA-EE-A29G-06A-12R-A18T-07	2192	1	169.534
TCGA-EE-A2MM-06A-11R-A18S-07	5107	1	-201.764
TCGA-3N-A9WD-06A-11R-A38C-07	395	1	569.066
TCGA-EE-A2M6-06A-12R-A18S-07	3932	0	457.371
TCGA-ER-A2NC-06A-11R-A18T-07	1333	1	753.006
TCGA-WE-A8JZ-06A-11R-A37K-07	731	0	-678.875
TCGA-EE-A2GS-06A-12R-A18S-07	2470	1	57.907
TCGA-WE-A8ZO-06A-11R-A37K-07	2057	0	672.752
TCGA-WE-A8ZT-06A-11R-A37K-07	359	0	-681.829
TCGA-BF-A3DN-01A-11R-A20F-07	717	0	-694.684
TCGA-EE-A2A5-06A-11R-A18T-07	1195	1	-715.567
TCGA-FW-A3TU-06A-11R-A239-07	1691	1	329.183
TCGA-EB-A44R-06A-41R-A266-07	315	1	80.3997
TCGA-EB-A5UM-01A-11R-A311-07	414	0	625.278
TCGA-EE-A2A2-06A-11R-A18T-07	1120	0	307.199
TCGA-FS-A1ZC-06A-11R-A18T-07	10870	1	-1144.18
TCGA-EB-A299-01A-21R-A18U-07	378	0	-76.1323
TCGA-BF-A5EQ-01A-21R-A27Q-07	323	0	423.815
TCGA-FS-A4F0-06A-11R-A24X-07	2367	0	-952.405
TCGA-EE-A29R-06A-11R-A18T-07	440	0	-900.991
TCGA-FW-A3TV-06A-11R-A239-07	411	0	12.3254
TCGA-DA-A95Y-06A-11R-A37K-07	430	1	-524.253
TCGA-D3-A51K-06A-11R-A266-07	1002	0	593.267
TCGA-DA-A1I1-06A-12R-A18U-07	5941	0	953.564
TCGA-GN-A266-06A-11R-A18T-07	308	1	1458.76
TCGA-D9-A4Z3-01A-11R-A266-07	505	0	-324.342
TCGA-D3-A5GL-06A-11R-A27Q-07	3826	0	-690.799
TCGA-EE-A2M8-06A-12R-A18S-07	601	1	2645.46
TCGA-XV-AB01-06A-12R-A40A-07	403	0	449.116
TCGA-FS-A1ZH-06A-11R-A18T-07	996	1	1200.87
TCGA-D9-A6EA-06A-11R-A311-07	766	0	-596.681
TCGA-D3-A8GM-06A-11R-A37K-07	3259	1	296.536
TCGA-EE-A29X-06A-11R-A18T-07	545	1	937.689
TCGA-DA-A95W-06A-11R-A37K-07	398	0	-177.255
TCGA-W3-AA1Q-06A-11R-A38C-07	2101	1	362.669
TCGA-DA-A1HW-06A-11R-A18U-07	428	0	1237.27
TCGA-EB-A3XF-01A-31R-A239-07	278	0	301.003
TCGA-BF-A3DL-01A-11R-A20F-07	769	0	-451.334
TCGA-EE-A2A1-06A-11R-A18T-07	3130	0	1463.96
TCGA-BF-A5ES-01A-11R-A27Q-07	490	0	281.107
TCGA-D3-A1Q4-06A-11R-A18T-07	3408	0	-238.593
TCGA-D3-A2JL-06A-11R-A18S-07	5219	0	1212.28
TCGA-Z2-A8RT-06A-11R-A37K-07	839	0	767.735
TCGA-FR-A8YE-06A-11R-A37K-07	3176	0	2275.49
TCGA-D9-A148-06A-11R-A18S-07	4609	0	86.986
TCGA-BF-A1Q0-01A-21R-A18S-07	831	0	-42.8437
TCGA-FR-A8YD-06A-11R-A37K-07	1103	1	-379.612
TCGA-WE-A8ZY-06A-11R-A37K-07	1506	1	-265.794
TCGA-EE-A2MF-06A-11R-A21D-07	8174	1	17.2416
TCGA-EE-A20F-06A-21R-A18S-07	2785	0	539.075
TCGA-EE-A17X-06A-11R-A18S-07	907	1	-368.79
TCGA-EE-A3J4-06A-11R-A20F-07	3869	1	-182.014
TCGA-D3-A2JA-06A-11R-A18T-07	3514	0	1062.57
TCGA-EE-A3AF-06A-11R-A18S-07	420	1	689.352
TCGA-D3-A51T-06A-11R-A266-07	818	0	185.289
TCGA-GN-A26C-01A-11R-A18T-07	821	1	1826.62
TCGA-D3-A5GO-06A-12R-A27Q-07	4195	0	706.168
TCGA-GN-A268-06A-11R-A18T-07	1910	1	-986.153
TCGA-D3-A5GS-06A-11R-A27Q-07	553	0	511.492
TCGA-EB-A41B-01A-11R-A24X-07	291	0	-650.479
TCGA-D3-A3MU-06A-11R-A21D-07	1209	0	178.029
TCGA-D3-A3ML-06A-11R-A21D-07	422	1	-1314.63
TCGA-FS-A1ZD-06A-11R-A18T-07	1628	1	-507.883
TCGA-ER-A19D-06A-11R-A18S-07	383	1	662.317
TCGA-XV-A9W5-01A-11R-A38C-07	392	0	-313.511
TCGA-EE-A17Z-06A-11R-A18S-07	263	1	-1265.84
TCGA-XV-AAZY-01A-12R-A40A-07	405	0	782.134
TCGA-EE-A181-06A-11R-A18S-07	1026	1	1186.41
TCGA-GN-A4U5-01A-11R-A32P-07	1156	0	1150.1
TCGA-D3-A8GQ-06A-11R-A37K-07	884	1	-587.584
TCGA-EB-A44Q-06A-11R-A266-07	422	0	1347.03
TCGA-D3-A2J6-06A-11R-A18T-07	1321	1	237.433
TCGA-ER-A19G-06A-11R-A18U-07	9188	0	1132.1
TCGA-WE-AAA4-06A-12R-A38C-07	678	0	2394.75
TCGA-EE-A20I-06A-11R-A18U-07	412	1	7.62846
TCGA-ER-A1A1-06A-11R-A18U-07	3196	0	2703.74
TCGA-EE-A2M7-06A-11R-A18U-07	877	1	368.759
TCGA-EB-A42Z-01A-12R-A24X-07	441	0	-212.732
TCGA-WE-A8ZM-06A-11R-A37K-07	3008	0	-1263.34
TCGA-EE-A29S-06A-11R-A18T-07	1864	1	201.375
TCGA-EE-A2GM-06B-11R-A18S-07	2296	0	-565.001
TCGA-D3-A8GJ-06A-11R-A37K-07	7342	0	2060.98
TCGA-DA-A1I7-06A-22R-A18S-07	1876	0	-98.2267
TCGA-FR-A44A-06A-11R-A24X-07	5299	0	2250.87
TCGA-BF-AAP7-01A-11R-A40A-07	318	0	1485.41
TCGA-D9-A3Z3-06A-11R-A239-07	678	0	906.157
TCGA-FS-A1Z3-06A-11R-A18T-07	636	1	-674.604
TCGA-GN-A8LN-01A-11R-A37K-07	603	0	-247.774
TCGA-Z2-AA3S-06A-11R-A39D-07	2950	0	-269.78
TCGA-FS-A1ZP-06A-11R-A18T-07	2273	1	356.693
TCGA-EB-A57M-01A-51R-A311-07	399	0	200.682
TCGA-ER-A2NB-01A-12R-A18S-07	857	1	1040.16
TCGA-BF-A5EO-01A-12R-A27Q-07	703	0	378.416
TCGA-ER-A193-06A-12R-A18S-07	955	1	973.292
TCGA-D3-A5GR-06A-11R-A27Q-07	5424	0	1121.85
TCGA-BF-AAP4-01A-11R-A40A-07	335	0	671.491
TCGA-OD-A75X-06A-12R-A32P-07	9061	1	-483.155
TCGA-FR-A728-01A-11R-A32P-07	583	0	1088.93
TCGA-WE-AA9Y-06A-12R-A38C-07	370	0	295.793
TCGA-EE-A182-06A-11R-A18T-07	447	1	535.439
TCGA-EE-A3JB-06A-11R-A21D-07	6138	0	447.677
TCGA-EE-A29P-06A-11R-A18T-07	1716	0	1802.23
TCGA-ER-A19E-06A-11R-A18S-07	396	1	-404.736
TCGA-EE-A2GH-06A-11R-A18T-07	6328	0	2016.39
TCGA-ER-A19J-06A-11R-A18S-07	196	1	-281.095
TCGA-D3-A3C7-06A-11R-A18U-07	1429	0	992.786
TCGA-FW-A3R5-06A-11R-A239-07	1124	0	109.749
TCGA-ER-A19C-06A-11R-A18S-07	1487	1	-428.523
TCGA-EE-A2MQ-06A-11R-A18S-07	1315	1	45.388
TCGA-EB-A4IQ-01A-12R-A266-07	414	0	-694.923
TCGA-EE-A2MR-06A-11R-A18S-07	4088	0	2246.82
TCGA-W3-A825-06A-11R-A352-07	1917	1	731.493
TCGA-Z2-AA3V-06A-11R-A39D-07	486	0	1951.84
TCGA-EE-A2MP-06A-11R-A18S-07	7563	0	680.403
TCGA-D3-A8GE-06A-11R-A37K-07	804	0	774.432
TCGA-EB-A4P0-01A-41R-A266-07	326	1	-260.892
TCGA-EE-A3AB-06A-11R-A18S-07	3733	0	1058.39
TCGA-GN-A4U8-06A-11R-A32P-07	1487	0	1361.52
TCGA-GN-A8LK-06A-11R-A37K-07	1524	1	-1282.9
TCGA-BF-AAP1-01A-11R-A39D-07	409	0	-953.443
TCGA-BF-AAOU-01A-12R-A39D-07	476	0	-3.90266
TCGA-EE-A2MN-06A-11R-A18S-07	1446	1	970.684
TCGA-EB-A3XB-01A-11R-A239-07	408	0	93.5452
TCGA-EB-A24C-01A-11R-A18T-07	632	0	-796.721
TCGA-D3-A3CF-06A-11R-A18T-07	746	1	1515.66
TCGA-ER-A2NE-06A-21R-A18T-07	613	1	-965.961
TCGA-BF-AAOX-01A-11R-A39D-07	444	0	-709.005
TCGA-FR-A3YN-06A-11R-A239-07	2828	0	232.297
TCGA-D3-A2JE-06A-11R-A37K-07	841	1	-1230.94
TCGA-EE-A29L-06A-12R-A18S-07	79	1	-1205.89
TCGA-ER-A194-01A-11R-A18U-07	1354	1	899.649
TCGA-DA-A1I8-06A-11R-A18T-07	1368	0	-55.8849
TCGA-D3-A1Q7-06A-11R-A18T-07	4053	0	2082.56
TCGA-EB-A44O-01A-11R-A266-07	81	0	-746.609
TCGA-WE-AAA3-06A-11R-A38C-07	600	0	666.564
TCGA-EB-A5UL-06A-11R-A311-07	526	0	589.078
TCGA-D3-A1Q1-06A-21R-A18T-07	504	1	-1119.42
TCGA-D9-A4Z5-01A-11R-A266-07	218	0	-223.531
TCGA-FS-A4FC-06A-11R-A24X-07	1655	1	-247.626
TCGA-EE-A20H-06A-11R-A18S-07	5118	1	-1268.56
TCGA-DA-A1HV-06A-21R-A18S-07	1502	0	1297.63
TCGA-BF-AAP0-06A-11R-A39D-07	454	0	1973.63
TCGA-EE-A3J3-06A-11R-A20F-07	5237	1	163.527
TCGA-GF-A769-01A-32R-A32P-07	1070	1	-754.063
TCGA-D3-A2JG-06A-11R-A18T-07	3453	1	-473.621
TCGA-EE-A3JD-06A-11R-A20F-07	832	1	2304.8
TCGA-FR-A3R1-01A-11R-A239-07	685	0	15.1722
TCGA-FR-A7U8-06A-21R-A352-07	847	0	-937.246
TCGA-ER-A19H-06A-12R-A18S-07	4634	1	410.435
TCGA-FS-A1ZA-06A-11R-A18T-07	843	1	71.0439
TCGA-EE-A2ML-06A-11R-A18S-07	6590	1	526.097
TCGA-EE-A3J7-06A-11R-A20F-07	1949	0	-858.665
TCGA-EE-A2GI-06A-11R-A18T-07	1482	0	884.335
TCGA-FS-A4F5-06A-11R-A266-07	874	1	-650.326
TCGA-EB-A1NK-01A-11R-A18T-07	613	0	-91.3452
TCGA-D9-A3Z4-01A-11R-A239-07	519	1	382.843
TCGA-D3-A51J-06A-11R-A266-07	4414	0	1698.13
TCGA-EE-A3AC-06A-11R-A18S-07	1570	0	676.625
TCGA-EE-A29E-06A-11R-A18T-07	1940	0	-607.888
TCGA-W3-A828-06A-11R-A352-07	3683	1	38.2246
TCGA-EE-A29D-06A-11R-A18T-07	425	1	-747.467
TCGA-ER-A19S-06A-11R-A18U-07	1505	0	2324.6
TCGA-D9-A6E9-06A-12R-A311-07	301	0	2338
TCGA-ER-A19A-06A-21R-A18U-07	2365	0	2560.5
TCGA-EE-A3JI-06A-11R-A21D-07	4648	1	-221.384
TCGA-D3-A51R-06A-11R-A266-07	1941	0	-1886.8
TCGA-W3-AA1O-06A-11R-A38C-07	122	1	-687.439
TCGA-EE-A2GB-06A-11R-A18T-07	1803	0	-556.777
TCGA-D3-A3C8-06A-12R-A18S-07	1409	0	3079.86
TCGA-EB-A6QY-01A-12R-A32P-07	382	0	-593.062
TCGA-ER-A42H-01A-11R-A24X-07	426	1	-758.746
TCGA-EB-A85I-01A-11R-A352-07	362	0	566.86
TCGA-D3-A2J9-06A-11R-A18T-07	723	1	2700.69
TCGA-W3-AA1R-06A-11R-A39D-07	3379	1	-174.381
TCGA-EB-A24D-01A-11R-A18T-07	645	0	-331.603
TCGA-EB-A85J-01A-12R-A352-07	360	0	1293.78
TCGA-EE-A2GR-06A-11R-A18S-07	1301	1	-1147.77
TCGA-EE-A29W-06A-11R-A18U-07	5932	0	-956.406
TCGA-ER-A42L-06A-11R-A24X-07	4533	0	2028.44
TCGA-GN-A9SD-06A-11R-A40A-07	1807	1	1651.44
TCGA-ER-A19K-01A-21R-A18T-07	469	1	7.80895
TCGA-YG-AA3O-06A-11R-A38C-07	1154	1	-237.713
TCGA-ER-A2ND-06A-11R-A18T-07	710	1	-176.862
TCGA-FS-A4FB-06A-11R-A266-07	813	1	-1050
TCGA-D3-A8GI-06A-11R-A37K-07	1780	1	-152.749
TCGA-D3-A2JF-06A-11R-A18S-07	1888	0	1059.45
TCGA-EE-A3J5-06A-11R-A20F-07	1124	1	713.976
TCGA-EE-A2ME-06A-11R-A18T-07	3141	1	2725.09
TCGA-EB-A6R0-01A-12R-A32P-07	467	0	601.073
TCGA-WE-A8K4-01A-12R-A37K-07	509	0	1000.39
TCGA-EE-A2GC-06A-11R-A18T-07	2051	0	1051.15
TCGA-FR-A7U9-06A-11R-A352-07	571	0	1275.09
TCGA-FS-A1YY-06A-11R-A18T-07	6953	1	-544.487
TCGA-EB-A97M-01A-11R-A38C-07	414	0	358.4
TCGA-EE-A2GL-06A-11R-A18S-07	2423	0	1746.12
TCGA-EB-A5SF-01A-11R-A311-07	369	1	-312.217
TCGA-EB-A6QZ-01A-12R-A32P-07	352	1	-725.062
TCGA-EE-A2MS-06A-11R-A18S-07	4942	0	-77.9386
TCGA-EB-A5VU-01A-21R-A32P-07	321	1	-551.285
TCGA-DA-A1IC-06A-11R-A18S-07	2071	1	-119.533
TCGA-EE-A3AG-06A-31R-A18S-07	1265	1	-1056.56
TCGA-D3-A2J7-06A-11R-A18T-07	3136	1	518.236
TCGA-EE-A29T-06A-11R-A18T-07	11252	0	1050.35
TCGA-BF-A5EP-01A-12R-A27Q-07	335	0	-849.266
TCGA-WE-A8ZN-06A-11R-A37K-07	1794	0	1212.88
TCGA-FS-A1ZS-06A-12R-A18T-07	4526	0	-77.5456
TCGA-D3-A5GU-06A-11R-A27Q-07	3808	0	278.616
TCGA-FS-A1YW-06A-11R-A18T-07	6598	1	-427.184
TCGA-W3-AA21-06A-11R-A38C-07	3195	1	-524.835
TCGA-FS-A4F9-06A-11R-A24X-07	1035	0	-609.925
TCGA-EE-A3JE-06A-11R-A20F-07	1562	0	2277.12
TCGA-D3-A1Q3-06A-11R-A18T-07	507	1	658.028
TCGA-EE-A2MI-06A-11R-A18U-07	6225	1	873.727
TCGA-D3-A51N-06A-11R-A266-07	688	0	920.05
TCGA-EE-A2GD-06A-11R-A18T-07	10346	1	478.462
TCGA-BF-AAP6-01A-11R-A40A-07	325	0	-604.914
TCGA-EB-A4XL-01A-11R-A27Q-07	777	0	131.205
TCGA-EB-A44P-01A-11R-A266-07	376	0	-453.738
TCGA-D3-A8GP-06A-11R-A37K-07	4638	0	-794.538
TCGA-EE-A29N-06A-12R-A18S-07	566	1	1202.46
TCGA-EE-A2MT-06A-11R-A18S-07	2166	0	-419.807
TCGA-LH-A9QB-06A-11R-A38C-07	11217	0	-787.497
TCGA-GN-A264-06A-11R-A18U-07	3587	1	-391.704
TCGA-EB-A553-01A-12R-A27Q-07	226	0	272.814
TCGA-EE-A2MJ-06A-11R-A18S-07	2927	1	1827.76
TCGA-BF-AAP2-01A-11R-A40A-07	405	0	8.21993
TCGA-FS-A1ZR-06A-21R-A18U-07	347	1	-247.292
TCGA-ER-A199-06A-11R-A18T-07	279	1	1807.66
TCGA-EE-A2GE-06A-11R-A18T-07	4898	0	1848.62
TCGA-D9-A6EG-06A-12R-A32P-07	698	1	-877.282
TCGA-D9-A1X3-06A-11R-A18S-07	551	0	-1174.93
TCGA-GN-A4U3-06A-11R-A32P-07	3708	0	-611.964
TCGA-EE-A2GJ-06A-11R-A18U-07	2270	0	969.865
TCGA-EE-A3AH-06A-11R-A18S-07	4222	1	-798.42
TCGA-FR-A2OS-01A-11R-A21D-07	368	1	-612.384
TCGA-D3-A3MR-06A-11R-A21D-07	3151	0	1825.38
TCGA-GF-A3OT-06A-23R-A239-07	301	0	513.031
TCGA-EE-A2MD-06A-11R-A18T-07	1438	1	-36.4016
TCGA-D3-A2JC-06A-11R-A18T-07	2639	0	746.229
TCGA-FW-A5DX-01A-11R-A27Q-07	640	0	-899.757
TCGA-D9-A149-06A-11R-A18S-07	1663	0	693.464
TCGA-EB-A4OZ-01A-12R-A266-07	620	0	1589.7
TCGA-D3-A3BZ-06A-12R-A18S-07	3976	0	1462.22
TCGA-D3-A1Q9-06A-11R-A18T-07	961	1	43.8338
TCGA-DA-A95X-06A-11R-A37K-07	1513	0	79.754
TCGA-XV-AAZW-01A-12R-A40A-07	393	1	-868.343
TCGA-EE-A2MK-06A-11R-A18S-07	4825	0	949.213
TCGA-D3-A2JK-06A-11R-A18S-07	368	1	281.584
TCGA-EE-A184-06A-11R-A18S-07	2073	1	309.253
TCGA-BF-A3DM-01A-11R-A20F-07	601	0	-995.24
TCGA-EB-A5SG-06A-11R-A311-07	2076	0	2631.59
TCGA-ER-A2NF-06A-11R-A18T-07	877	1	164.43
TCGA-WE-A8ZQ-06A-41R-A37K-07	1818	0	-1304.74
TCGA-EE-A185-06A-11R-A18S-07	151	1	-1337.39
TCGA-EE-A2MH-06A-11R-A18S-07	516	1	1255.8
TCGA-ER-A19P-06A-11R-A18S-07	4930	1	2794.73
TCGA-EB-A3XE-01A-12R-A239-07	180	0	191.87
TCGA-EB-A51B-01A-11R-A27Q-07	537	0	-257.121
TCGA-EE-A2GO-06A-11R-A18S-07	3857	0	-819.571
TCGA-D3-A51H-06A-12R-A266-07	1714	0	2820.78
TCGA-ER-A195-06A-11R-A18U-07	1078	1	1331.18
TCGA-EE-A2M5-06A-12R-A18S-07	659	1	533.24
TCGA-FS-A1ZF-06A-12R-A18S-07	470	1	-826.847
TCGA-ER-A197-06A-32R-A18S-07	424	1	1496.69
TCGA-ER-A3ES-06A-11R-A20F-07	7514	1	-1498.67
TCGA-ER-A19W-06A-41R-A239-07	4507	1	2396.51
TCGA-FS-A1ZN-01A-11R-A18T-07	730	1	-687.111
TCGA-W3-AA1W-06A-11R-A38C-07	6666	0	2651.32
TCGA-D3-A8GL-06A-11R-A37K-07	2711	1	-1355.2
TCGA-GN-A26D-06A-11R-A18T-07	1460	1	-410.498
TCGA-EE-A29V-06A-12R-A18S-07	787	1	-777.882
TCGA-BF-A9VF-01A-11R-A37K-07	440	0	-871.632
TCGA-GN-A8LL-06A-21R-A37K-07	650	1	-589.564
TCGA-D3-A2JO-06A-11R-A18S-07	2010	0	1693.84
TCGA-EB-A3Y6-01A-21R-A239-07	126	0	-182.051
TCGA-D3-A2JD-06A-11R-A18T-07	361	1	958.948
TCGA-D3-A2J8-06A-11R-A18T-07	1992	1	2080.36
TCGA-D3-A2JH-06A-11R-A18T-07	1280	0	1762.49
TCGA-D3-A1Q5-06A-11R-A18T-07	3424	1	-1383.56
TCGA-EE-A3J8-06A-11R-A20F-07	1044	1	-1341.42
TCGA-D3-A3CB-06A-11R-A18S-07	5065	0	2413.63
TCGA-FS-A1ZG-06A-11R-A18T-07	295	1	-888.272
TCGA-D3-A51F-06A-11R-A266-07	1695	0	2927.3
TCGA-FS-A1ZW-06A-12R-A18T-07	1505	0	1119.25
TCGA-EB-A550-01A-61R-A27Q-07	264	1	-519.615
TCGA-EB-A44N-01A-11R-A266-07	205	1	321.907
TCGA-FS-A1ZE-06A-11R-A18T-07	1413	1	-1095.72
TCGA-HR-A2OH-06A-11R-A18U-07	2004	1	2587.61
TCGA-D3-A3CE-06A-11R-A18S-07	1832	1	993.108
TCGA-W3-A824-06A-21R-A352-07	6940	0	899.232
TCGA-DA-A3F8-06A-11R-A20F-07	492	0	2425
TCGA-D3-A5GT-01A-12R-A311-07	487	0	-1006.55
TCGA-D3-A2JB-06A-11R-A18T-07	5110	1	2133.42
TCGA-D3-A8GV-06A-11R-A37K-07	5101	1	-603.516
TCGA-D9-A1JW-06A-11R-A18S-07	111	0	1199.6
TCGA-EB-A42Y-01A-12R-A24X-07	440	0	-398.454
TCGA-EB-A5SE-01A-11R-A311-07	401	1	-789.497
TCGA-D9-A4Z6-06A-12R-A266-07	561	1	-794.899
TCGA-ER-A42K-06A-11R-A24X-07	394	1	-506.615
TCGA-EB-A431-01A-11R-A266-07	568	0	-670.935
TCGA-EB-A6L9-06A-11R-A32P-07	757	0	1975.37
TCGA-FS-A1ZQ-06A-11R-A18U-07	4062	1	-211.804
TCGA-D3-A1Q8-06A-11R-A18T-07	854	1	506.737
TCGA-GN-A263-01A-11R-A18T-07	467	1	152.363
TCGA-D3-A3CC-06A-11R-A18S-07	2644	0	-322.543
TCGA-ER-A19B-06A-11R-A18S-07	2993	1	-479.792
TCGA-WE-A8ZR-06A-11R-A37K-07	274	1	-316.763
TCGA-D3-A3MO-06A-11R-A21D-07	284	1	-881.359
TCGA-D3-A8GR-06A-11R-A37K-07	3943	1	-581.948
TCGA-DA-A1I5-06A-11R-A18T-07	3280	0	1568.03
TCGA-ER-A3PL-06A-11R-A239-07	1010	0	-299.332
TCGA-DA-A1I4-06A-11R-A18U-07	1093	1	1023.69
TCGA-EE-A2MG-06A-11R-A18T-07	3139	1	2053.64
TCGA-IH-A3EA-01A-11R-A20F-07	524	0	-3.22325
TCGA-GN-A26A-06A-11R-A18T-07	988	1	1046.93
TCGA-GN-A262-06A-11R-A18T-07	3847	0	-1386.64
TCGA-ER-A19M-06A-61R-A239-07	1857	1	1129.61
TCGA-ER-A19T-06A-11R-A18U-07	270	1	408.885
TCGA-EE-A20C-06A-11R-A18S-07	4601	1	-654.275
TCGA-DA-A1I2-06A-21R-A18U-07	5088	0	-40.7697
TCGA-FS-A1Z4-06A-11R-A18T-07	854	1	1674.47
TCGA-ER-A198-06A-11R-A18T-07	1544	1	547.68
TCGA-FS-A1ZT-06A-11R-A18U-07	1617	0	790.131
TCGA-YD-A89C-06A-11R-A37K-07	210	0	-1257.99
TCGA-D9-A3Z1-06A-11R-A239-07	468	1	1409.11
TCGA-D9-A4Z2-01A-11R-A24X-07	190	1	-562.596
TCGA-EB-A5KH-06A-11R-A27Q-07	619	1	-709.966
TCGA-EE-A183-06A-11R-A18S-07	818	1	1336.27
TCGA-D9-A6EC-06A-11R-A311-07	2015	0	-596.803
TCGA-WE-AAA0-06A-11R-A38C-07	1065	0	278.08
TCGA-ER-A2NH-06A-11R-A18S-07	1264	0	2280.83
TCGA-EE-A29H-06A-12R-A18S-07	1966	0	276.764
TCGA-D3-A8GC-06A-11R-A37K-07	2421	1	-207.918
TCGA-EE-A2GN-06A-11R-A18S-07	3106	1	-538.368
TCGA-D3-A8GS-06A-12R-A37K-07	3564	1	1497.46
TCGA-EB-A5UN-06A-11R-A311-07	1582	0	-157.664
TCGA-FS-A1ZM-06A-12R-A18S-07	3080	0	1116.91
TCGA-W3-AA1V-06B-11R-A40A-07	1280	1	612.671
TCGA-FS-A4F8-06A-11R-A266-07	5318	1	1949.78
TCGA-GN-A4U7-06A-21R-A32P-07	317	1	-1050.01
TCGA-EE-A2GP-06A-11R-A18S-07	423	1	343.796
TCGA-FS-A1ZK-06A-11R-A18T-07	728	1	-1294.25
TCGA-DA-A960-01A-11R-A37K-07	804	0	-667.442
TCGA-FR-A7UA-06A-32R-A352-07	1164	0	3118.43
TCGA-FS-A4FD-06A-11R-A266-07	2454	1	-552.804
TCGA-DA-A1HY-06A-11R-A18T-07	3580	0	-557.422
TCGA-DA-A3F3-06A-11R-A20F-07	319	1	-467.168
TCGA-BF-A1PX-01A-12R-A18T-07	282	1	1592.57
TCGA-GN-A267-06A-21R-A18T-07	1960	1	212.537
TCGA-ER-A196-01A-11R-A18T-07	1785	0	-297.219
TCGA-ER-A19F-06A-11R-A18S-07	802	1	-332.004
TCGA-D3-A2JP-06A-11R-A18S-07	1812	0	909.965
TCGA-YD-A9TA-06A-11R-A39D-07	1496	0	421.747
TCGA-DA-A1I0-06A-11R-A20F-07	594	0	863.617
TCGA-EB-A82B-01A-11R-A352-07	390	0	598.643
TCGA-EE-A3AD-06A-11R-A18S-07	875	1	-907.708
TCGA-D3-A2JN-06A-11R-A18S-07	2022	1	754.975
TCGA-D3-A8GN-06A-11R-A37K-07	4897	0	1119.1
TCGA-D3-A8GK-06A-11R-A37K-07	5177	0	-1199.2
TCGA-ER-A19Q-06A-11R-A18U-07	1548	1	1302.51
TCGA-FR-A729-06A-11R-A352-07	6716	0	1617.08
TCGA-FS-A1ZZ-06A-11R-A18S-07	822	1	-923.095
TCGA-D3-A8GD-06A-11R-A37K-07	718	0	2383.06
TCGA-3N-A9WC-06A-11R-A38C-07	2022	0	1431.67
Note: fustat (0 = alive, 1 = dead)

## Sheet: TABLE S6
TABLE S6
ID	Overall Survival(days)	fustat	TMB-IP score	group
TCGA-D3-A2JC	2639	0	0.294025	low
TCGA-W3-AA1R	3379	1	0.315397	low
TCGA-D3-A3C7	1429	0	0.329983	low
TCGA-GN-A4U3	3708	0	0.33613	low
TCGA-DA-A1I7	1876	0	0.337847	low
TCGA-D3-A2JO	2010	0	0.347121	low
TCGA-FR-A3YN	2828	0	0.355532	low
TCGA-DA-A3F5	6446	0	0.367311	low
TCGA-EE-A3JD	832	1	0.371287	low
TCGA-D9-A6E9	301	0	0.374278	low
TCGA-ER-A42L	4533	0	0.380921	low
TCGA-D3-A51T	818	0	0.39009	low
TCGA-EE-A2MT	2166	0	0.390463	low
TCGA-EB-A5SG	2076	0	0.398041	low
TCGA-D3-A8GC	2421	1	0.401737	low
TCGA-EE-A2ML	6590	1	0.404562	low
TCGA-FR-A7UA	1164	0	0.411865	low
TCGA-DA-A1HY	3580	0	0.417392	low
TCGA-D3-A51H	1714	0	0.42241	low
TCGA-GF-A769	1070	1	0.426688	low
TCGA-D3-A8GN	4897	0	0.429011	low
TCGA-EE-A20C	4601	1	0.436664	low
TCGA-FR-A44A	5299	0	0.437933	low
TCGA-D3-A2J7	3136	1	0.453782	low
TCGA-FS-A1ZW	1505	0	0.458316	low
TCGA-EB-A551	590	0	0.458971	low
TCGA-D3-A51E	5318	0	0.461379	low
TCGA-WE-AAA0	1065	0	0.463244	low
TCGA-D3-A51F	1695	0	0.469039	low
TCGA-W3-AA1W	6666	0	0.471709	low
TCGA-BF-AAOU	476	0	0.475665	low
TCGA-WE-A8ZO	2057	0	0.481715	low
TCGA-ER-A2NG	1490	1	0.483648	low
TCGA-GN-A26C	821	1	0.484848	low
TCGA-EE-A2GI	1482	0	0.491437	low
TCGA-HR-A2OH	2004	1	0.492301	low
TCGA-EE-A2MK	4825	0	0.495	low
TCGA-YD-A89C	210	0	0.497328	low
TCGA-ER-A19G	9188	0	0.504072	low
TCGA-D3-A3ML	422	1	0.510994	low
TCGA-3N-A9WC	2022	0	0.517686	low
TCGA-EE-A29N	566	1	0.5392	low
TCGA-EB-A5UN	1582	0	0.540479	low
TCGA-DA-A3F8	492	0	0.542912	low
TCGA-DA-A95X	1513	0	0.548947	low
TCGA-FR-A3R1	685	0	0.550382	low
TCGA-IH-A3EA	524	0	0.551554	low
TCGA-W3-AA1Q	2101	1	0.551813	low
TCGA-EE-A2GH	6328	0	0.559873	low
TCGA-D3-A8GS	3564	1	0.561746	low
TCGA-WE-A8ZX	991	0	0.56233	low
TCGA-EB-A5UL	526	0	0.562442	low
TCGA-D3-A5GR	5424	0	0.567167	low
TCGA-OD-A75X	9061	1	0.569269	low
TCGA-DA-A1I8	1368	0	0.570234	low
TCGA-GN-A265	2948	0	0.575293	low
TCGA-QB-AA9O	549	1	0.576543	low
TCGA-EE-A29X	545	1	0.579428	low
TCGA-EE-A29T	11252	0	0.580655	low
TCGA-WE-A8K6	486	0	0.58207	low
TCGA-ER-A19N	1341	1	0.588715	low
TCGA-BF-AAP0	454	0	0.589068	low
TCGA-D3-A5GN	4129	0	0.589451	low
TCGA-EE-A29Q	2030	1	0.594375	low
TCGA-D3-A51N	688	0	0.602065	low
TCGA-GN-A4U8	1487	0	0.604181	low
TCGA-ER-A2NE	613	1	0.610858	low
TCGA-GN-A8LN	603	0	0.614526	low
TCGA-ER-A19S	1505	0	0.619367	low
TCGA-EE-A3AG	1265	1	0.622255	low
TCGA-D3-A1Q8	854	1	0.622514	low
TCGA-D9-A4Z3	505	0	0.625989	low
TCGA-EE-A2MI	6225	1	0.626469	low
TCGA-QB-A6FS	220	0	0.626811	low
TCGA-FW-A5DY	587	0	0.629956	low
TCGA-W3-AA1O	122	1	0.642058	low
TCGA-EE-A181	1026	1	0.645371	low
TCGA-EE-A2GC	2051	0	0.646426	low
TCGA-EE-A29A	1927	1	0.646872	low
TCGA-D3-A3MV	1378	0	0.650783	low
TCGA-D3-A3CB	5065	0	0.651696	low
TCGA-EE-A20F	2785	0	0.655231	low
TCGA-FS-A1ZC	10870	1	0.658362	low
TCGA-FW-A3TV	411	0	0.659825	low
TCGA-D9-A3Z1	468	1	0.663548	low
TCGA-D3-A8GP	4638	0	0.66383	low
TCGA-YD-A9TA	1496	0	0.664345	low
TCGA-FR-A7U9	571	0	0.664427	low
TCGA-ER-A42K	394	1	0.664791	low
TCGA-FS-A1ZM	3080	0	0.667235	low
TCGA-EE-A3J4	3869	1	0.673075	low
TCGA-DA-A1HV	1502	0	0.6752	low
TCGA-ER-A2NH	1264	0	0.675456	low
TCGA-EE-A17Y	828	1	0.676029	low
TCGA-BF-A1PZ	853	0	0.68154	low
TCGA-ER-A19M	1857	1	0.681731	low
TCGA-EB-A44P	376	0	0.682385	low
TCGA-EE-A3AB	3733	0	0.683302	low
TCGA-FS-A4F5	874	1	0.683399	low
TCGA-D3-A5GL	3826	0	0.68358	low
TCGA-YG-AA3O	1154	1	0.684355	low
TCGA-EE-A29H	1966	0	0.684606	low
TCGA-D3-A8GD	718	0	0.684636	low
TCGA-D3-A8GR	3943	1	0.685389	low
TCGA-FS-A1ZT	1617	0	0.685878	low
TCGA-WE-A8K1	1492	0	0.687606	low
TCGA-EE-A2MP	7563	0	0.689661	low
TCGA-D3-A8GV	5101	1	0.691019	low
TCGA-D9-A1JX	216	1	0.692178	low
TCGA-EE-A2M6	3932	0	0.694712	low
TCGA-EE-A2MF	8174	1	0.695981	low
TCGA-D9-A148	4609	0	0.698103	low
TCGA-D9-A4Z5	218	0	0.699936	low
TCGA-DA-A1I5	3280	0	0.7025	low
TCGA-DA-A1I1	5941	0	0.709303	low
TCGA-D3-A2JN	2022	1	0.712113	low
TCGA-WE-A8ZY	1506	1	0.71278	low
TCGA-D3-A2JA	3514	0	0.713775	low
TCGA-ER-A19Q	1548	1	0.716851	low
TCGA-D3-A8GM	3259	1	0.721133	low
TCGA-D3-A1Q9	961	1	0.724236	low
TCGA-FW-A3R5	1124	0	0.724245	low
TCGA-EB-A85I	362	0	0.725027	low
TCGA-WE-A8JZ	731	0	0.725598	low
TCGA-D3-A2JL	5219	0	0.727423	low
TCGA-BF-A5EP	335	0	0.727871	low
TCGA-EE-A2MM	5107	1	0.72886	low
TCGA-EE-A3JA	1618	1	0.732894	low
TCGA-WE-A8K4	509	0	0.740407	low
TCGA-DA-A1IA	2005	1	0.75456	low
TCGA-EB-A6R0	467	0	0.755274	low
TCGA-D3-A2J9	723	1	0.755917	low
TCGA-BF-A1Q0	831	0	0.757574	low
TCGA-D3-A8GQ	884	1	0.760083	low
TCGA-EE-A2GE	4898	0	0.764892	low
TCGA-D3-A5GO	4195	0	0.765082	low
TCGA-D3-A51K	1002	0	0.767534	low
TCGA-WE-A8ZR	274	1	0.768006	low
TCGA-EB-A82B	390	0	0.774458	low
TCGA-GN-A26A	988	1	0.774938	low
TCGA-GF-A6C9	480	0	0.775664	low
TCGA-EE-A2A2	1120	0	0.776012	low
TCGA-DA-A95Z	396	0	0.779608	low
TCGA-FS-A1Z0	6164	1	0.78512	low
TCGA-D3-A2JG	3453	1	0.786144	low
TCGA-ER-A3ET	2829	1	0.789104	low
TCGA-GF-A4EO	591	0	0.79245	low
TCGA-EE-A2MR	4088	0	0.79484	low
TCGA-BF-A3DM	601	0	0.795067	low
TCGA-EE-A29E	1940	0	0.797078	low
TCGA-D3-A2JH	1280	0	0.799531	low
TCGA-EE-A2M7	877	1	0.799875	low
TCGA-EE-A2GJ	2270	0	0.800399	low
TCGA-D3-A1QB	2912	0	0.802113	low
TCGA-EB-A42Z	441	0	0.804674	low
TCGA-GN-A4U4	1197	0	0.806376	low
TCGA-EB-A44Q	422	0	0.809515	low
TCGA-ER-A199	279	1	0.809782	low
TCGA-FR-A728	583	0	0.813634	low
TCGA-EE-A2MD	1438	1	0.823425	low
TCGA-EE-A3J5	1124	1	0.8236	low
TCGA-D3-A8GJ	7342	0	0.826535	low
TCGA-BF-AAP4	335	0	0.830494	low
TCGA-D3-A2J8	1992	1	0.831536	low
TCGA-FR-A69P	478	0	0.83301	low
TCGA-D3-A2JD	361	1	0.833777	low
TCGA-D9-A3Z3	678	0	0.834565	low
TCGA-D9-A3Z4	519	1	0.83805	low
TCGA-EE-A29M	1729	0	0.838771	low
TCGA-GN-A268	1910	1	0.83945	low
TCGA-EE-A29R	440	0	0.840389	low
TCGA-D9-A6EC	2015	0	0.841048	low
TCGA-FR-A8YC	1059	1	0.842412	low
TCGA-D3-A5GS	553	0	0.848452	low
TCGA-EE-A2MH	516	1	0.851217	low
TCGA-EE-A2GU	2884	0	0.851898	low
TCGA-D9-A149	1663	0	0.853674	low
TCGA-EE-A3AA	3781	0	0.853951	low
TCGA-EE-A3JB	6138	0	0.856975	low
TCGA-D3-A1Q3	507	1	0.862207	low
TCGA-ER-A19P	4930	1	0.865912	low
TCGA-DA-A1IB	454	0	0.86609	low
TCGA-WE-AAA4	678	0	0.866164	low
TCGA-Z2-A8RT	839	0	0.866595	low
TCGA-ER-A19C	1487	1	0.867406	low
TCGA-FR-A729	6716	0	0.867553	low
TCGA-EE-A29L	79	1	0.868063	low
TCGA-EB-A4IS	405	0	0.868307	low
TCGA-W3-A828	3683	1	0.869916	low
TCGA-DA-A95V	1455	0	0.87066	low
TCGA-D3-A1Q6	2184	1	0.872301	low
TCGA-EB-A41B	291	0	0.878961	low
TCGA-EE-A3J3	5237	1	0.884929	low
TCGA-EB-A431	568	0	0.887714	low
TCGA-D3-A8GB	938	1	0.88829	low
TCGA-EE-A2MJ	2927	1	0.893524	low
TCGA-EE-A2MU	1620	0	0.899486	low
TCGA-WE-A8K5	1860	1	0.901131	low
TCGA-D3-A2JP	1812	0	0.902446	low
TCGA-EE-A2GD	10346	1	0.902799	low
TCGA-BF-AAP6	325	0	0.905513	low
TCGA-EE-A2GL	2423	0	0.910515	low
TCGA-GN-A4U7	317	1	0.913129	low
TCGA-D3-A3CF	746	1	0.916753	low
TCGA-D3-A3MR	3151	0	0.917934	low
TCGA-D3-A3C8	1409	0	0.919614	low
TCGA-D3-A3BZ	3976	0	0.920684	low
TCGA-FS-A1ZH	996	1	0.924897	low
TCGA-D9-A6EA	766	0	0.924912	low
TCGA-ER-A2ND	710	1	0.926706	low
TCGA-XV-AAZV	412	0	0.93249	low
TCGA-DA-A1I0	594	0	0.933008	low
TCGA-FW-A3TU	1691	1	0.933766	low
TCGA-FS-A1YW	6598	1	0.942641	low
TCGA-EB-A85J	360	0	0.944466	low
TCGA-EB-A44O	81	0	0.946285	low
TCGA-D3-A3MU	1209	0	0.94664	low
TCGA-ER-A193	955	1	0.948409	low
TCGA-D3-A1QA	2765	0	0.948847	low
TCGA-D3-A2JF	1888	0	0.949039	low
TCGA-EE-A2GO	3857	0	0.949448	low
TCGA-DA-A1HW	428	0	0.951475	low
TCGA-D9-A4Z2	190	1	0.953059	low
TCGA-EE-A184	2073	1	0.954305	low
TCGA-EE-A2A6	2620	0	0.957432	low
TCGA-W3-AA21	3195	1	0.960092	low
TCGA-BF-A5ES	490	0	0.961845	low
TCGA-EE-A29P	1716	0	0.96661	low
TCGA-EE-A3AF	420	1	0.969215	low
TCGA-LH-A9QB	11217	0	0.969328	low
TCGA-D3-A51J	4414	0	0.9708	low
TCGA-W3-A825	1917	1	0.972419	high
TCGA-3N-A9WB	518	1	0.980667	high
TCGA-FR-A8YE	3176	0	0.983199	high
TCGA-XV-AB01	403	0	0.989251	high
TCGA-GN-A8LK	1524	1	0.991695	high
TCGA-D3-A2JB	5110	1	0.996899	high
TCGA-EE-A2MQ	1315	1	1.00135	high
TCGA-GN-A9SD	1807	1	1.00279	high
TCGA-GN-A26D	1460	1	1.00401	high
TCGA-GN-A266	308	1	1.00411	high
TCGA-EE-A2M8	601	1	1.00546	high
TCGA-EE-A29D	425	1	1.00556	high
TCGA-EE-A2MS	4942	0	1.00898	high
TCGA-WE-AAA3	600	0	1.01365	high
TCGA-EE-A2GT	1365	0	1.01738	high
TCGA-ER-A19F	802	1	1.01788	high
TCGA-EB-A553	226	0	1.0192	high
TCGA-EE-A2MN	1446	1	1.02086	high
TCGA-D3-A3MO	284	1	1.02396	high
TCGA-EE-A3JE	1562	0	1.02666	high
TCGA-DA-A3F3	319	1	1.02855	high
TCGA-W3-AA1V	1280	1	1.03229	high
TCGA-FS-A1YY	6953	1	1.03588	high
TCGA-D3-A2J6	1321	1	1.03733	high
TCGA-FS-A1Z7	237	1	1.03835	high
TCGA-EB-A97M	414	0	1.03979	high
TCGA-EE-A2GM	2296	0	1.04047	high
TCGA-FS-A1Z3	636	1	1.04788	high
TCGA-ER-A19L	4000	1	1.0539	high
TCGA-EB-A4P0	326	1	1.05463	high
TCGA-DA-A95W	398	0	1.06198	high
TCGA-FR-A7U8	847	0	1.06683	high
TCGA-FS-A1YX	1478	1	1.07361	high
TCGA-EE-A2ME	3141	1	1.07381	high
TCGA-W3-A824	6940	0	1.07555	high
TCGA-EE-A3AC	1570	0	1.07878	high
TCGA-ER-A195	1078	1	1.08727	high
TCGA-FS-A1ZQ	4062	1	1.08752	high
TCGA-FS-A1ZA	843	1	1.09138	high
TCGA-FS-A4F8	5318	1	1.09151	high
TCGA-EE-A2GB	1803	0	1.09525	high
TCGA-BF-AAP8	447	0	1.09548	high
TCGA-WE-A8ZM	3008	0	1.09762	high
TCGA-FR-A8YD	1103	1	1.10259	high
TCGA-EB-A3XB	408	0	1.11034	high
TCGA-FW-A5DX	640	0	1.11431	high
TCGA-D9-A6EG	698	1	1.11877	high
TCGA-EE-A2MC	1871	1	1.12269	high
TCGA-GN-A262	3847	0	1.12375	high
TCGA-EE-A29S	1864	1	1.12788	high
TCGA-EE-A2GS	2470	1	1.12794	high
TCGA-FS-A1ZD	1628	1	1.13256	high
TCGA-BF-AAP1	409	0	1.13777	high
TCGA-ER-A198	1544	1	1.14092	high
TCGA-EE-A29B	2588	1	1.14887	high
TCGA-EE-A3JI	4648	1	1.15263	high
TCGA-DA-A1I2	5088	0	1.15427	high
TCGA-D3-A8GK	5177	0	1.1618	high
TCGA-D3-A8GI	1780	1	1.16224	high
TCGA-EE-A2MG	3139	1	1.16417	high
TCGA-WE-A8ZQ	1818	0	1.16447	high
TCGA-ER-A1A1	3196	0	1.16726	high
TCGA-EE-A17X	907	1	1.18148	high
TCGA-GF-A3OT	301	0	1.18184	high
TCGA-EE-A3JH	3333	0	1.18594	high
TCGA-FS-A4FB	813	1	1.19649	high
TCGA-EE-A20B	4070	0	1.205	high
TCGA-D3-A2JK	368	1	1.21298	high
TCGA-EE-A20I	412	1	1.21997	high
TCGA-EB-A6L9	757	0	1.22061	high
TCGA-EE-A2A1	3130	0	1.22391	high
TCGA-ER-A19B	2993	1	1.22695	high
TCGA-FS-A1Z4	854	1	1.22858	high
TCGA-D3-A3CE	1832	1	1.23206	high
TCGA-EB-A5UM	414	0	1.2335	high
TCGA-GN-A264	3587	1	1.23692	high
TCGA-D3-A8GL	2711	1	1.23712	high
TCGA-EB-A3Y6	126	0	1.24057	high
TCGA-EB-A5FP	454	1	1.24754	high
TCGA-D9-A1JW	111	0	1.25279	high
TCGA-D3-A1Q7	4053	0	1.25407	high
TCGA-BF-A5EO	703	0	1.2604	high
TCGA-D3-A3C6	1766	1	1.26713	high
TCGA-BF-A3DL	769	0	1.26923	high
TCGA-ER-A2NC	1333	1	1.30151	high
TCGA-XV-A9W5	392	0	1.30955	high
TCGA-ER-A19W	4507	1	1.31097	high
TCGA-EE-A3J7	1949	0	1.32146	high
TCGA-FS-A4F9	1035	0	1.32349	high
TCGA-EB-A42Y	440	0	1.32376	high
TCGA-BF-A3DN	717	0	1.32725	high
TCGA-FS-A1ZF	470	1	1.3345	high
TCGA-ER-A3PL	1010	0	1.33572	high
TCGA-BF-A5EQ	323	0	1.33667	high
TCGA-EE-A2A0	1424	1	1.34279	high
TCGA-D3-A1Q4	3408	0	1.35193	high
TCGA-3N-A9WD	395	1	1.35697	high
TCGA-EE-A3AD	875	1	1.37241	high
TCGA-EE-A2GP	423	1	1.37473	high
TCGA-D9-A1X3	551	0	1.38244	high
TCGA-EB-A24D	645	0	1.38376	high
TCGA-ER-A194	1354	1	1.38525	high
TCGA-D3-A51R	1941	0	1.39725	high
TCGA-EB-A6QZ	352	1	1.41117	high
TCGA-BF-A9VF	440	0	1.41766	high
TCGA-EE-A3AH	4222	1	1.42156	high
TCGA-D3-A1Q5	3424	1	1.42472	high
TCGA-WE-A8ZT	359	0	1.42622	high
TCGA-D3-A2JE	841	1	1.42857	high
TCGA-GN-A263	467	1	1.42864	high
TCGA-EB-A3Y7	326	1	1.43038	high
TCGA-EB-A3XF	278	0	1.44565	high
TCGA-WE-A8ZN	1794	0	1.4522	high
TCGA-D3-A5GU	3808	0	1.45556	high
TCGA-XV-AAZY	405	0	1.46045	high
TCGA-FS-A1ZS	4526	0	1.47294	high
TCGA-FS-A4F4	2028	1	1.47668	high
TCGA-EE-A3J8	1044	1	1.48255	high
TCGA-EB-A5VV	214	0	1.48266	high
TCGA-DA-A1I4	1093	1	1.4886	high
TCGA-EE-A2GN	3106	1	1.50024	high
TCGA-EE-A183	818	1	1.50735	high
TCGA-BF-A1PU	387	0	1.51843	high
TCGA-ER-A197	424	1	1.51955	high
TCGA-GN-A267	1960	1	1.52357	high
TCGA-Z2-AA3S	2950	0	1.52376	high
TCGA-WE-AA9Y	370	0	1.52985	high
TCGA-D3-A1Q1	504	1	1.54078	high
TCGA-ER-A42H	426	1	1.56449	high
TCGA-EE-A29W	5932	0	1.57421	high
TCGA-EB-A6QY	382	0	1.57915	high
TCGA-EE-A2GR	1301	1	1.58723	high
TCGA-FS-A1ZZ	822	1	1.59112	high
TCGA-BF-A3DJ	464	0	1.59794	high
TCGA-ER-A19D	383	1	1.59836	high
TCGA-FR-A2OS	368	1	1.60439	high
TCGA-ER-A19J	196	1	1.6114	high
TCGA-ER-A19H	4634	1	1.61293	high
TCGA-FW-A3I3	531	0	1.61585	high
TCGA-FS-A1ZK	728	1	1.63195	high
TCGA-D3-A8GE	804	0	1.63455	high
TCGA-GN-A4U9	673	1	1.65417	high
TCGA-FS-A1ZN	730	1	1.66131	high
TCGA-EE-A20H	5118	1	1.66366	high
TCGA-D9-A4Z6	561	1	1.66952	high
TCGA-EE-A180	2889	1	1.67102	high
TCGA-DA-A960	804	0	1.67424	high
TCGA-ER-A19E	396	1	1.67916	high
TCGA-GN-A8LL	650	1	1.68079	high
TCGA-FS-A1ZE	1413	1	1.68718	high
TCGA-EE-A29C	2402	1	1.69917	high
TCGA-BF-AAP7	318	0	1.70182	high
TCGA-EB-A5SH	1643	0	1.70711	high
TCGA-FS-A4FC	1655	1	1.72529	high
TCGA-FS-A1ZG	295	1	1.77255	high
TCGA-EE-A2A5	1195	1	1.77406	high
TCGA-YG-AA3N	306	0	1.79266	high
TCGA-EE-A185	151	1	1.80256	high
TCGA-FS-A4FD	2454	1	1.82563	high
TCGA-Z2-AA3V	486	0	1.84315	high
TCGA-EB-A5SE	401	1	1.8441	high
TCGA-D3-A5GT	487	0	1.85029	high
TCGA-XV-A9W2	417	0	1.86434	high
TCGA-YG-AA3P	439	0	1.86922	high
TCGA-EB-A4OZ	620	0	1.88745	high
TCGA-EB-A44R	315	1	1.88912	high
TCGA-DA-A1IC	2071	1	1.89506	high
TCGA-EB-A3XC	650	0	1.90467	high
TCGA-ER-A3EV	1429	1	1.92182	high
TCGA-EB-A5KH	619	1	1.95127	high
TCGA-FS-A4F0	2367	0	1.97292	high
TCGA-GN-A4U5	1156	0	2.00964	high
TCGA-FS-A1ZP	2273	1	2.01722	high
TCGA-ER-A196	1785	0	2.03295	high
TCGA-EE-A29V	787	1	2.04929	high
TCGA-FS-A1ZU	808	1	2.11445	high
TCGA-EB-A4XL	777	0	2.14661	high
TCGA-EB-A24C	632	0	2.20025	high
TCGA-EB-A51B	537	0	2.214	high
TCGA-FS-A1ZJ	1441	1	2.21482	high
TCGA-D3-A3CC	2644	0	2.23197	high
TCGA-ER-A3ES	7514	1	2.26769	high
TCGA-ER-A19K	469	1	2.3115	high
TCGA-EB-A4IQ	414	0	2.33903	high
TCGA-EB-A1NK	613	0	2.35823	high
TCGA-DA-A95Y	430	1	2.38028	high
TCGA-FS-A1ZR	347	1	2.43615	high
TCGA-EB-A299	378	0	2.47447	high
TCGA-BF-AAP2	405	0	2.49622	high
TCGA-BF-A5ER	327	0	2.52664	high
TCGA-EE-A17Z	263	1	2.53216	high
TCGA-BF-AAOX	444	0	2.57509	high
TCGA-EB-A550	264	1	2.62353	high
TCGA-EB-A3XE	180	0	2.66497	high
TCGA-XV-AAZW	393	1	2.70517	high
TCGA-ER-A19A	2365	0	2.71587	high
TCGA-FS-A1ZY	824	1	2.75817	high
TCGA-EE-A2M5	659	1	2.86207	high
TCGA-EB-A4OY	593	0	3.04369	high
TCGA-FS-A1ZB	1486	1	3.42765	high
TCGA-EB-A44N	205	1	3.45889	high
TCGA-ER-A2NF	877	1	3.49545	high
TCGA-EE-A182	447	1	3.5425	high
TCGA-BF-A1PX	282	1	3.61512	high
TCGA-EB-A57M	399	0	3.80074	high
TCGA-ER-A2NB	857	1	3.91023	high
TCGA-EB-A5VU	321	1	4.24629	high
TCGA-ER-A19T	270	1	4.93397	high
TCGA-EE-A29G	2192	1	6.35499	high
TCGA-EB-A3XD	430	0	6.46268	high
TCGA-EB-A5SF	369	1	8.39045	high
Note: fustat (0 = alive, 1 = dead)

## Sheet: TABLE S7
TABLE S7
ID	B cells naive	B cells memory	Plasma cells	T cells CD8	T cells CD4 naive	T cells CD4 memory resting	T cells CD4 memory activated	T cells follicular helper	T cells regulatory (Tregs)	T cells gamma delta	NK cells resting	NK cells activated	Monocytes	Macrophages M0	Macrophages M1	Macrophages M2	Dendritic cells resting	Dendritic cells activated	Mast cells resting	Mast cells activated	Eosinophils	Neutrophils
TCGA-D3-A2JC-06A-11R-A18T-07	0.0755269	0	0.0143181	0.170135	0	0.197742	0.0332193	0.0369736	0.064364	0	0.0101223	0.0114317	0.0502648	0.144062	0.0566092	0.108351	0	0.00554925	0.0213312	0	0	0
TCGA-D3-A3C7-06A-11R-A18U-07	0.0608306	0	0.00447424	0.158503	0	0.0290046	0.0218605	0.0150219	0.0258245	0	0.0298438	0	0.0232008	0.424626	0.0342573	0.172553	0	0	0	0	0	0
TCGA-DA-A1I7-06A-22R-A18S-07	0.0666947	0	0.00222596	0.108148	0	0.0469216	0.00888318	0.0363035	0.0533563	0	0.0327708	0	0	0.504253	0.069684	0.0684483	0	0	0.000956651	0	0.00135441	0
TCGA-D3-A2JO-06A-11R-A18S-07	0.0561489	0	0.031061	0.218331	0	0.112033	0.0710038	0.0616231	0	0	0.0610899	0	0.0167065	0.157046	0.0850531	0.104946	0	0	0.0249574	0	0	0
TCGA-EE-A3JD-06A-11R-A20F-07	0.141646	0.119621	0	0.163608	0	0.178551	0.058753	0.0413803	0	0	0.0375943	0	0.0278889	0.00254834	0.1248	0.0966892	0	0	0.00692064	0	0	0
TCGA-D9-A6E9-06A-12R-A311-07	0.046049	0	0.00106974	0.365674	0	0	0.121561	0.0469281	0.0561505	0	0.081316	0	0.0256512	0.145124	0.0423194	0.0623533	0	0	0.00580428	0	0	0
TCGA-ER-A42L-06A-11R-A24X-07	0.0865321	0	0.00813191	0.234191	0	0.114361	0.136928	0.009303	0	0	0.0183221	0.0105413	0.0629331	0	0.078622	0.14505	0.0149654	0	0.0745735	0	0.00554493	0
TCGA-EE-A2MT-06A-11R-A18S-07	0.259811	0	0.0293262	0.0855334	0	0.0406321	0.0551502	0.111766	0	0	0.0521895	0	0.0191928	0.158478	0.021066	0.0873998	0	0.0723612	0.00709335	0	0	0
TCGA-EB-A5SG-06A-11R-A311-07	0.105543	0	0.0279413	0.295565	0	0.109509	0.0603136	0.0458041	0.0357572	0	0.046454	0.0105756	0.0283553	0.0860643	0.0719969	0.0497877	0.00183617	0	0.0244966	0	0	0
TCGA-D3-A8GC-06A-11R-A37K-07	0.135752	0	0.0922515	0.0304348	0	0.155993	0.0258084	0.0165086	0	0	0.0110489	0	0.00170944	0.221609	0.0369872	0.259931	0	0	0.0119671	0	0	0
TCGA-FR-A7UA-06A-32R-A352-07	0.1113	0	0.0178414	0.282659	0	0.110648	0.0282815	0.0537036	0.0710034	0	0.0295484	0	0.0115633	0.147192	0.0596898	0.0691557	0	0	0.0074135	0	0	0
TCGA-DA-A1HY-06A-11R-A18T-07	0.0820819	0	0.00932788	0	0	0.0201872	0.0233237	0.0528656	0.00544342	0.0156268	0.03011	0	0	0.639012	0	0.080649	0	0.0132694	0	0.0270136	0.00108926	0
TCGA-D3-A51H-06A-12R-A266-07	0.507345	0.036344	0.0319388	0.0297865	0	0.148797	0.0244114	0	0	0	0.0556797	0	0.00576742	0.101593	0.0294898	0.0288472	0	0	0	0	0	0
TCGA-D3-A8GN-06A-11R-A37K-07	0.166258	0	0.0935517	0.216103	0	0.147474	0.026912	0.0117502	0.0427957	0	0.0690401	0	0.0281979	0.0714377	0.0627298	0.0567831	0	0.00530201	0	0.000495716	0	0.0011683
TCGA-FR-A44A-06A-11R-A24X-07	0.0323188	0	0.00172781	0.347278	0	0.0308761	0.0440232	0.0543544	0.0334245	0	0.0101112	9.3e-05	0.00803377	0.166274	0.120494	0.141563	0	0	0.00942687	0	0	0
TCGA-FS-A1ZW-06A-12R-A18T-07	0.0735085	0	0.330379	0.085698	0	0.143834	0.0109537	0.0407253	0.00294658	0	0.0138189	0	0.0256771	0.0179797	0.060739	0.188671	8.63e-05	0	0.00498262	0	0	0
TCGA-EB-A551-01A-21R-A27Q-07	0.093931	0	0.0408895	0.217882	0	0.117584	0.0600463	0.0938131	0.0392214	0	0.0673978	0	0.0185342	0.00177983	0.117144	0.116593	0	0	0.0151844	0	0	0
TCGA-D3-A51E-06A-11R-A266-07	0.0533878	0	0.0775334	0.143545	0	0.137918	0.0296315	0.10357	0.0149161	0	0.0699219	0	0.0272269	0.0938899	0.118562	0.124484	0	0	0.0054136	0	0	0
TCGA-D3-A51F-06A-11R-A266-07	0.0534698	0	0.0038789	0.390871	0	0.119337	0.0289224	0.0583158	0.0557216	0	0.0335497	0.0280882	0.0371399	0.0108377	0.0601997	0.0832094	0.00560312	0	0.0303155	0	0	0.000540057
TCGA-W3-AA1W-06A-11R-A38C-07	0.0799234	0	0.00813048	0.291871	0	0.10427	0.0389662	0.0537306	0.0587258	0	0.083749	0	0.029732	0.0740953	0.0809112	0.0958943	0	0	0	0	0	0
TCGA-BF-AAOU-01A-12R-A39D-07	0.0498781	0	0.159175	0.0631842	0	0.0767703	0.0520677	0.103204	0	0	0.0443604	0	0.0240403	0.110481	0.00791048	0.253157	0	0.0334225	0	0.00732541	0	0.0150242
TCGA-ER-A2NG-06A-11R-A18T-07	0.0408489	0	0.00294012	0.268303	0	0.0542518	0.123897	0.0274019	0.0203242	0	0.101885	0.011871	0.0264587	0.103105	0.0919109	0.0780033	0	0.00307353	0.0457249	0	0	0
TCGA-GN-A26C-01A-11R-A18T-07	0.0655031	0	0	0.229967	0	0.0443742	0.0391945	0.0277533	0.0416392	0	0.0397271	0	0.000138535	0.0813112	0.127424	0.29685	0	0	0.00611758	0	0	0
TCGA-EE-A2GI-06A-11R-A18T-07	0.095931	0	0.0513582	0.279157	0	0.0744015	0.034709	0.0895359	0.0705193	0	0.0545914	0	0.0174145	0.0328726	0.0834843	0.116025	0	0	0	0	0	0
TCGA-HR-A2OH-06A-11R-A18U-07	0.0522831	0	0.00995427	0.263038	0	0.0904747	0.0477725	0.0596637	0.0473913	0	0.0839133	0	0.0705425	0.0725656	0.108581	0.0925792	0	0	0.00123996	0	0	0
TCGA-ER-A19G-06A-11R-A18U-07	0.0859199	0	0.0185164	0.0745808	0	0.131149	0.0791573	0.00768167	0.00428432	0	0.0928288	0	0.0210396	0.277242	0.092059	0.0863916	0	0	0.0291504	0	0	0
TCGA-3N-A9WC-06A-11R-A38C-07	0.112248	0	0.00326855	0.307434	0	0.0978374	0.0132398	0.0722173	0.0690522	0	0.0344336	0.00374936	0.0189261	0.0153727	0.13725	0.11417	0	0	0.00080014	0	0	0
TCGA-EE-A29N-06A-12R-A18S-07	0.13612	0	0	0.0855186	0	0.135287	0.131063	0.00800739	0.00678756	0	0.000895912	0	0.026639	0.292232	0.0938163	0.0587207	0	0	0.0249116	0	0	0
TCGA-DA-A3F8-06A-11R-A20F-07	0.0841466	0	0.00821042	0.370525	0	0.010199	0.0986704	0.0413539	0.0740061	0	0.0902721	0	0.0429301	0	0.0894959	0.0901906	0	0	0	0	0	0
TCGA-FR-A3R1-01A-11R-A239-07	0.181091	0	0.0250136	0.186185	0	0.166035	0.0385633	0.0865561	0.0152836	0	0.0247762	0.0262529	0.0177386	0.0103763	0.0500696	0.146944	0	0	0.0251148	0	0	0
TCGA-EE-A2GH-06A-11R-A18T-07	0.0840504	0	0.0491048	0.209166	0	0.136987	0.0690653	0.0794611	0.0283796	0	0.087875	0	0.015143	0.0503019	0.0653485	0.115468	0	0	0.00964922	0	0	0
TCGA-D3-A8GS-06A-12R-A37K-07	0.0497522	0	0.0894144	0.24543	0	0.0626977	0.107152	0.0184249	0.0214296	0	0.0702912	0	0.0382693	0.0553986	0.0576264	0.160004	0	0	0.0241095	0	0	0
TCGA-WE-A8ZX-06A-11R-A37K-07	0.118379	0	0.00953996	0.236713	0	0.139648	0.0358748	0.0945403	0	0	0.0981146	0.0091471	0.0600324	0.0131803	0.065424	0.11672	0	0	0.0026869	0	0	0
TCGA-EB-A5UL-06A-11R-A311-07	0.151062	0	0.0573083	0.260517	0	0.0619897	0.0738805	0.102039	0.018249	0	0.085552	0	0.0144002	0.0590206	0.0782131	0.0377684	0	0	0	0	0	0
TCGA-D3-A5GR-06A-11R-A27Q-07	0.147199	0.083979	0.0336353	0.0504998	0	0.175236	0.0247782	0.0196666	0.00387635	0	0.0696046	0	0.00496886	0.273025	0.0499486	0.0635822	0	0	0	0	0	0
TCGA-DA-A1I8-06A-11R-A18T-07	0.00298324	0.00694867	0	0	0	0.136328	0.00840078	0	0.00908991	0.0245179	0.0273511	0	0	0.668885	0	0.0931455	0	0	0.0223495	0	0	0
TCGA-QB-AA9O-06A-11R-A39D-07	0.102029	0	0.0128352	0.25914	0	0.0398398	0.0412556	0.0601235	0.068586	0	0.013532	0.0134222	0	0.291102	0.0263647	0.0467251	0	0	0.0250448	0	0	0
TCGA-EE-A29X-06A-11R-A18T-07	0.189512	0	0.0219986	0.100534	0	0.0941434	0.0665854	0.0154372	0.0616547	0	0.0746616	0	0.0190762	0.162133	0.039125	0.12828	0.0149521	0	0.0119057	0	0	0
TCGA-EE-A29T-06A-11R-A18T-07	0.085885	0	0.0563616	0.131022	0	0.108686	0.014649	0.0257954	0.0356463	0	0.0127798	0.00308711	0.00401512	0.184245	0.0351376	0.283515	0	0	0.0191744	0	0	0
TCGA-ER-A19N-06A-11R-A18S-07	0.0754682	0	0.0190741	0.118945	0	0.143691	0.0386656	0.0214388	0.0177899	0	0	0.0286581	0.0343526	0.176704	0.0670266	0.186444	0.00316501	0	0.0685772	0	0	0
TCGA-BF-AAP0-06A-11R-A39D-07	0.149112	0.0278522	0.00380963	0.292725	0	0.0608112	0.0210192	0.0673579	0.0731078	0	0.0372907	0	0.0169503	0.0353006	0.0987109	0.111031	0	0	0.00492119	0	0	0
TCGA-D3-A5GN-06A-11R-A27Q-07	0.0829169	0	0.00532852	0.179378	0	0.0654012	0.0314613	0.0759073	0	0	0.0180779	0.0221428	0.0232793	0.356001	0.0659943	0.0450305	0	0	0.0290817	0	0	0
TCGA-GN-A4U8-06A-11R-A32P-07	0.106266	0	0.0116658	0.186112	0	0.1437	0.0860466	0.0237675	0.00665029	0	0	0	0.0436369	0.156794	0.132432	0.0456253	0.00269925	0	0.0546042	0	0	0
TCGA-D3-A1Q8-06A-11R-A18T-07	0.224189	0	0.0197674	0.0437779	0	0.0804299	0.0449981	0	0	0	0.0117454	0	0.084894	0	0.0210011	0.406535	0	0	0.0626622	0	0	0
TCGA-QB-A6FS-06A-11R-A311-07	0.258923	0	0	0.231742	0	0	0	0.032674	0.0893097	0	0.0226415	0.022062	0.0158987	0.135174	0.0617906	0.12684	0.00294501	0	0	0	0	0
TCGA-FW-A5DY-06A-11R-A311-07	0.417362	0.0213194	0.0309056	0.0758044	0.0501718	0.123803	0.0332279	0	0	0	0.0531606	0	0.0113723	0.0611442	0.0434921	0.0772181	0	0	0.00101928	0	0	0
TCGA-EE-A181-06A-11R-A18S-07	0.121323	0	0.0430796	0.150973	0	0.0902625	0.0239543	0.0581414	0.054183	0	0.0686788	0	0.0243526	0.189577	0.0790821	0.096392	0	0	0	0	0	0
TCGA-EE-A2GC-06A-11R-A18T-07	0.168211	0	0.0394829	0.179262	0	0.16961	0.0237236	0.04632	0.000365597	0	0.0262895	0.000675951	0.0119497	0	0.121436	0.179513	0	0	0.0331594	0	0	0
TCGA-D3-A3CB-06A-11R-A18S-07	0.126839	0	0.0253199	0.15778	0	0.0751344	0.0402301	0.0167773	0.0444759	0	0.0134265	0	0.00413522	0.319282	0.0528314	0.0908044	0	0	0.0329635	0	0	0
TCGA-FS-A1ZC-06A-11R-A18T-07	0.037391	0	0	0	0	0.0810902	0.0107294	0.0260144	0	0	0.0531923	0	0	0.665825	0	0.100344	0	0	0	0.0254137	0	0
TCGA-D9-A3Z1-06A-11R-A239-07	0.0623067	0	0.0395115	0.204127	0	0.159358	0.0468962	0.0403139	0.0250645	0	0.0503	0	0.00871485	0.0485487	0.0543959	0.238622	0.00750995	0	0.0143313	0	0	0
TCGA-YD-A9TA-06A-11R-A39D-07	0.191775	0	0.0138445	0.0159294	0	0.118472	0.042273	0.0434936	0.000594846	0	0.0489125	0	0	0.375694	0.048919	0.0900485	0	0	0	0.0100442	0	0
TCGA-FR-A7U9-06A-11R-A352-07	0.0537208	0	0.00101818	0.0894042	0	0.170674	0.00213935	0	0.00857645	0	0.0231658	0.0113505	0.0593803	0.23353	0.0427442	0.262217	0	0.00431598	0.0377631	0	0	0
TCGA-DA-A1HV-06A-21R-A18S-07	0.0966783	0	0.02189	0.181724	0	0.113212	0.020385	0.0776672	0.0484053	0	0.0538643	0	0.0513391	0.0867821	0.106405	0.132713	0	0	0.00893393	0	0	0
TCGA-ER-A2NH-06A-11R-A18S-07	0.0737653	0	0.0129752	0.338564	0	0.0326157	0.0328431	0.0611893	0.0868939	0	0.0785472	0.00564338	0.053192	0.0156101	0.088153	0.110505	0	0	0.00950327	0	0	0
TCGA-EE-A17Y-06A-11R-A18T-07	0.0611023	0	0	0.00752365	0	0	0.0101274	0.0577392	0.0392532	0	0.0419381	0	0	0.71321	0.0211413	0.0229051	0	0	0	0.0250601	0	0
TCGA-ER-A19M-06A-61R-A239-07	0.0400259	0	0.00333726	0.241839	0	0.13407	0.0321123	0.0216779	0	0	0	0.0235493	0.037536	0.219025	0.119134	0.0500398	0	0	0.0628634	0	0.0147895	0
TCGA-EE-A3AB-06A-11R-A18S-07	0.0556625	0	0.00532215	0.0442379	0	0.115291	0.0230044	0	0.00308174	0	0.0303841	0	0.122342	0.283511	0.00212683	0.294881	0	0.0052537	0.0149029	0	0	0
TCGA-EE-A29H-06A-12R-A18S-07	0.245125	0	0	0.056664	0	0.114142	0.0345466	0.051335	0.0279741	0	0.022422	0	0	0.278866	0.0661889	0.0813493	0	0	0.0213868	0	0	0
TCGA-D3-A8GD-06A-11R-A37K-07	0.214912	0	0	0.0940999	0	0.185618	0.0327739	0.0389332	0.0121736	0	0.0831697	0	0.0341852	0.162261	0.0859439	0.0559298	0	0	0	0	0	0
TCGA-FS-A1ZT-06A-11R-A18U-07	0.144527	0	0.0403748	0.178388	0	0.207603	0.047427	0.0270594	0	0	0.0879298	0	0.0274256	0.0484294	0.0615861	0.11948	0.0097704	0	0	0	0	0
TCGA-WE-A8K1-06A-21R-A37K-07	0.117196	0	0	0.217009	0	0.106004	0.0174523	0.109912	0.0694532	0	0.0423943	0.0113092	0.0225668	0.116038	0.0530704	0.117595	0	0	0	0	0	0
TCGA-EE-A2M6-06A-12R-A18S-07	0.0229751	0	0	0.0544024	0	0.154334	0	0.0172879	0	0	0.0653316	0	0.0928587	0.499013	0	0.0321293	0.040455	0	0.0212131	0	0	0
TCGA-D9-A148-06A-11R-A18S-07	0.0796204	0	0	0.139785	0	0.107633	0.00492875	0.0594374	0.071557	0	0.0207667	0.0123545	0.0106365	0.367747	0.0676981	0.0350892	0	0	0.022747	0	0	0
TCGA-DA-A1I5-06A-11R-A18T-07	0.0472524	0	0	0.105883	0	0.0855543	0	0.053343	0.0640709	0	0.032609	0	0.0149713	0.399624	0.0665049	0.113119	0	0	0.017069	0	0	0
TCGA-DA-A1I1-06A-12R-A18U-07	0.125337	0	0.00165426	0.0609257	0	0.254678	0.0650842	0	0.00210092	0	0.0264952	0	0.0196091	0.270541	0.0678753	0.0735265	0	0	0.0321731	0	0	0
TCGA-D3-A2JN-06A-11R-A18S-07	0	0.108256	0.0193821	0.153718	0	0.155793	0.0873249	0.0285846	0.00477286	0	0.0219677	0.0137655	0.0425809	0.151522	0.138334	0	0.0141333	0	0.0492126	0	0.0106524	0
TCGA-D3-A2JA-06A-11R-A18T-07	0.0284897	0	5.61e-05	0.00470891	0	0.117774	0.021638	0	0	0.00875433	7.72e-05	0	0	0.40001	0.0580401	0.34854	0	0	0.011912	0	0	0
TCGA-D3-A8GM-06A-11R-A37K-07	0.160841	0	0.00767523	0.116537	0	0.102809	0.0269995	0.0230617	0.0588251	0	0.075879	0	0.0128863	0.181569	0.0812945	0.14654	0	0	0.00508196	0	0	0
TCGA-EE-A3JA-06A-11R-A20F-07	0.14315	0	0.0532339	0.092994	0	0.209234	0.0224774	0.0454577	0	0.00156761	0	0	0.0532884	0	0.0478644	0.324926	0	0	0.0058072	0	0	0
TCGA-D3-A2J9-06A-11R-A18T-07	0.110379	0	0	0.31489	0	0.100604	0.00555313	0.0654336	0.0619104	0	0.047065	0	0	0.133082	0.0782358	0.0766916	0	0	0.0061549	0	0	0
TCGA-D3-A8GQ-06A-11R-A37K-07	0.184495	0	0.0287023	0.0303264	0	0.0781537	0.0202648	0.0109948	0	0	0.0277843	0	0	0.417461	0.0167639	0.172816	0	0	0	0.0122375	0	0
TCGA-EE-A2GE-06A-11R-A18T-07	0.0681337	0	0.0518868	0.166304	0	0.0806194	0.0114347	0.0629536	0.0340886	0	0.0550309	0	0.0543462	0.187177	0.0700445	0.148905	0	0	0.00907607	0	0	0
TCGA-D3-A51K-06A-11R-A266-07	0.134353	0	0.103961	0.270691	0	0.00528024	0.0321019	0.106219	0.0144615	0	0.0429464	0.0324595	0.0290343	0.00531401	0.0368167	0.160835	0	0	0.0255276	0	0	0
TCGA-WE-A8ZR-06A-11R-A37K-07	0.315074	0	0	0	0	0.0228597	0.0511708	0.0545903	0.0335224	0	0.0371167	0	0	0.396034	0.0274695	0.0378753	0	0	0.0242879	0	0	0
TCGA-EB-A82B-01A-11R-A352-07	0.101303	0	0.101811	0.151696	0	0.090672	0.0560246	0.0253556	0.0417529	0	0.0652615	0	0.0156755	0.123362	0.0660948	0.144578	0	0	0	0.016414	0	0
TCGA-GN-A26A-06A-11R-A18T-07	0.047207	0	0	0	0	0.184881	0.00342869	0	0	0	0.077525	0	0	0.535181	0.0436275	0.0674511	0	0	0	0.0406985	0	0
TCGA-GF-A6C9-06A-11R-A311-07	0.107212	0.0819166	0.0136649	0.0640333	0	0.154922	0.0337819	0.00510259	0	0	0.0781155	0	0	0.231461	0.0558326	0.16785	0	0	0.00610845	0	0	0
TCGA-EE-A2A2-06A-11R-A18T-07	0.256901	0	0	0.0898775	0	0.15185	0.193608	0	0	0	0.0762052	0	0.0457903	0.135336	0.0207755	0.0246192	0.000556883	0.00196242	0	0	0.00251851	0
TCGA-FS-A1Z0-06A-11R-A18T-07	0.0797855	0	0.000222504	0.0669224	0	0.192381	0.0260154	0.00274839	0.00711163	0	0.0041556	0.0333147	0.0402332	0.25768	0.133937	0.0909207	0.00539209	0	0.0591797	0	0	0
TCGA-ER-A3ET-06A-11R-A20F-07	0.15048	0	6.27e-05	0.0101714	0	0.192343	0.0470384	0.000898126	0.00814381	0	0.109489	0	0.105289	0.0444299	0.00532909	0.231139	0.00423394	0.0145332	0.0624194	0	0.0140005	0
TCGA-GF-A4EO-06A-12R-A24X-07	0.0487668	0	0.0647582	0.179328	0	0.138335	0.0385787	0.0225249	0.0415127	0	0.0668423	0	0.00699821	0.161506	0.105646	0.125203	0	0	0	0	0	0
TCGA-EE-A2MR-06A-11R-A18S-07	0.169495	0.0455528	0	0.156458	0	0.172616	0.0230974	0.0163541	0	0	0.0529434	0	0.0135614	0.116391	0.051067	0.182463	0	0	0	0	0	0
TCGA-D3-A2JH-06A-11R-A18T-07	0.0453681	0	0.00358992	0.428096	0	0	0.0661027	0.0592319	0.10301	0	0.0259347	0.0115714	0.0367518	0	0.0963897	0.118517	0.00199833	0	0.00343856	0	0	0
TCGA-EE-A2M7-06A-11R-A18U-07	0.203155	0.0936203	0	0.104844	0	0.256569	0.0161302	0.00673468	0	0	0.0545712	0	0.0338669	0.0438186	0.0317375	0.122901	0	0.0320525	0	0	0	0
TCGA-D3-A1QB-06A-11R-A18T-07	0.114876	0	0.0122226	0.373571	0	0.0778704	0.0166326	0.073107	0.0835877	0	0.0309674	0.0225591	0.0230079	0.00258679	0.0919382	0.0744859	0.0025873	0	0	0	0	0
TCGA-ER-A199-06A-11R-A18T-07	0.296408	0	0.032037	0.127682	0	0.179497	0.0375757	0.0291019	0.0285793	0	0.0268264	0.0242547	0.0521782	0.0467291	0.0381992	0.0614843	0	0	0.0194467	0	0	0
TCGA-EE-A2MD-06A-11R-A18T-07	0.23347	0	0.0729678	0.0460629	0	0.220599	0.0448506	0.0456751	0	0	0.0352522	0	0.010411	0.182781	0.0588544	0.0442708	0	0	0	0	0.00480618	0
TCGA-EE-A3J5-06A-11R-A20F-07	0.123367	0	0.0191052	0.222383	0	0.0919299	0.00632611	0.0728967	0.0419174	0	0.0529795	0.000478112	0.0329127	0.0490052	0.0929481	0.179072	0.00717924	0	0.00749946	0	0	0
TCGA-D3-A2J8-06A-11R-A18T-07	0.0912003	0	0.00167052	0.200447	0	0.164724	0.0997111	0.00133513	0.00921853	0	0.0606944	0	0	0.0874831	0.141613	0.141903	0	0	0	0	0	0
TCGA-D3-A2JD-06A-11R-A18T-07	0.400471	0	0.0967096	0.0931426	0	0.0684852	0.00828051	0.0568078	0.0720992	0	0.0326406	0	0.012365	0.0949582	0.00248695	0.0615226	0	0	3.03e-05	0	0	0
TCGA-D9-A3Z3-06A-11R-A239-07	0.290014	0	0.0680708	0.0738971	0	0.161125	0.0404565	0.03423	0.0322331	0	0.0452496	0	0.0163417	0.0719637	0.0465179	0.112218	0	0	0.00768197	0	0	0
TCGA-D9-A3Z4-01A-11R-A239-07	0.185407	0	0.013688	0.0875295	0	0.221194	0.0454122	0.0131684	0.0187107	0	0.0326406	0	0.0239979	0.0622706	0.0746334	0.188691	0	0	0.0326568	0	0	0
TCGA-D9-A6EC-06A-11R-A311-07	0	0.00836339	0	0	0	0.11642	0.0312382	0.0163343	0	0	0.0979524	0	0	0.535336	0.0063235	0.0316671	0	0	0.156365	0	0	0
TCGA-EE-A2MH-06A-11R-A18S-07	0.252042	0.0539363	0.00491191	0.19616	0	0.0140465	0.0515594	0.0574468	0.0437329	0	0.0366759	0	0.0277172	0.0171097	0.0567233	0.164477	0.00297821	0	0.0204832	0	0	0
TCGA-EE-A2GU-06A-11R-A18T-07	0.140314	0	0.00419248	0.221792	0	0.149034	0.0888438	0.0379022	0.00627228	0	0.0905607	0.00935589	0.0626212	0.0572289	0.0425922	0.059581	0	0	0.017454	0	0.012255	0
TCGA-EE-A3AA-06A-11R-A18S-07	0.261262	0	0	0.0524068	0	0.226211	0.0349476	0.0412158	0.00715967	0	0.0534608	0	0	0.209568	0.101309	0.0124593	0	0	0	0	0	0
TCGA-EE-A3JB-06A-11R-A21D-07	0.0193615	0	0.000630745	0.0215727	0	0.189513	0.0245881	0	0.000246744	0	0	0	0.0910225	0.331115	0.0538906	0.249806	0	0	0.0182525	0	0	0
TCGA-D3-A1Q3-06A-11R-A18T-07	0.280288	0	0	0.0639177	0	0.19704	0.115626	0	0.0278168	0	0.0643876	0	0.0344036	0.0703958	0.0493792	0.0692397	0	0	0.0275049	0	0	0
TCGA-ER-A19P-06A-11R-A18S-07	0.144737	0	0	0.225625	0	0.160295	0.0208823	0.042397	0.0570388	0	0.0579848	0	0.0465822	0.0553617	0.080347	0.101392	0.00150479	0	0.00585186	0	0	0
TCGA-DA-A1IB-06A-11R-A18S-07	0.173255	0.0473747	0.0244039	0.114359	0	0.150912	0.0233537	0.0415753	0.032163	0	0.0341327	0	0	0.215343	0.0505383	0.0893097	0	0	0.00327891	0	0	0
TCGA-WE-AAA4-06A-12R-A38C-07	0.0290573	0	0	0.309038	0	0.0252984	0.127704	0.00786405	0.0304137	0	0.151747	0	0.0804914	0.0813878	0.0562068	0.0695591	0.00591977	0	0.0232795	0	0	0.00203324
TCGA-Z2-A8RT-06A-11R-A37K-07	0.143021	0	0	0.0970962	0	0.157547	0.111137	0	0.000414607	0	0.0569469	0	0.0667689	0.0964756	0.107654	0.0961599	0.0011911	0	0.0534068	0	0.012181	0
TCGA-FR-A729-06A-11R-A352-07	0.154227	0	0.0159695	0.193306	0	0.128204	0.0305977	0.0677057	0.0563773	0	0.0727026	0	0.0246267	0.014462	0.106464	0.124527	0.0108298	0	0	0	0	0
TCGA-EB-A4IS-01A-21R-A266-07	0.241091	0	0.0134023	0.208371	0	0.0938589	0.0152334	0.0474554	0.0667569	0	0.0546604	0	0.0150119	0.0689717	0.0706366	0.0959439	0	0	0.00860651	0	0	0
TCGA-DA-A95V-06A-11R-A37K-07	0.091688	0	0.0392789	0.234425	0	0.0351012	0.0109981	0.0643582	0.0754539	0	0.0802826	0	0.0128287	0.178496	0.0806907	0.0918474	0	0	0.00455108	0	0	0
TCGA-EE-A3J3-06A-11R-A20F-07	0.0918192	0	0	0.0516802	0	0.132938	0.00697819	0.042769	0.0284517	0	0.0255484	0	0.00429854	0.443043	0.0691035	0.0817001	0	0	0.0216695	0	0	0
TCGA-D3-A8GB-06A-11R-A37K-07	0.158709	0	0	0.244037	0	0.105179	0.0199009	0.0264724	0.085626	0	0.0417833	0.0199048	0.0233667	0.0317184	0.107772	0.102907	0	0	0.0326232	0	0	0
TCGA-EE-A2MJ-06A-11R-A18S-07	0.198489	0	0	0.160306	0	0.161742	0.0907167	0.0334905	0.0100969	0	0.0384441	0.000390738	0.031714	0.079529	0.108402	0.0639485	0.000730401	0	0.0220006	0	0	0
TCGA-EE-A2MU-06A-21R-A18S-07	0.0665416	0	0.00343916	0.201703	0	0.110183	0.0277286	0.0441981	0.0514601	0	0.0632256	0	0.0224811	0.0670975	0.126379	0.190434	0	0	0.0251293	0	0	0
TCGA-EE-A2GL-06A-11R-A18S-07	0.210802	0.197748	0	0.0981629	0	0.170361	0.0781889	0.023385	0	0	0.0579209	0	0.0198417	0.0285957	0.0479711	0.0638513	0.00317252	0	0	0	0	0
TCGA-D3-A3CF-06A-11R-A18T-07	0.272045	0	0	0.0904503	0	0.127273	0.0883223	0.0181288	0.00458619	0	0	0.0221707	0.037197	0.136403	0.0905241	0.0944776	0	0	0.0184223	0	0	0
TCGA-D3-A3C8-06A-12R-A18S-07	0.0349052	0	0.00216258	0.459491	0	0.0613083	0.0737306	0.0716649	0.0440969	0	0.0425308	0	0.0287535	0	0.0808365	0.0898617	0	0.000988321	0.00967014	0	0	0
TCGA-D3-A3BZ-06A-12R-A18S-07	0.183173	0	0.00296464	0.105023	0	0.202089	0.0671024	0.0391077	0.00933225	0	0.045315	0.0119615	0.0457648	0.139516	0.0948821	0.0135963	0	0	0.0322507	0	0.00792154	0
TCGA-FS-A1ZH-06A-11R-A18T-07	0.191402	0	0.0368859	0.118654	0	0.138658	0.0715856	0.00434478	0	0	0.0425027	0	0.0197447	0.101961	0.0483928	0.218019	0	0	0.00785011	0	0	0
TCGA-FW-A3TU-06A-11R-A239-07	0.329612	0	0.039755	0.0945336	0	0.0347578	0.0413467	0.0236958	0.0556184	0	0	0	0	0.343188	0	0.0312869	0	0	0.00620605	0	0	0
TCGA-EB-A85J-01A-12R-A352-07	0.103455	0	0.00257563	0.311376	0	0	0.0437154	0.0645659	0.0417615	0	0.0512815	0	0.0340394	0.255353	0.0291895	0.0626872	0	0	0	0	0	0
TCGA-D3-A3MU-06A-11R-A21D-07	0.149046	0	0.00548079	0.00252388	0	0.0172771	0.0476972	0.0153354	0.0271731	0	0.0396691	0	0	0.53239	0.0650149	0.0585854	0	0	0.0398075	0	0	0
TCGA-ER-A193-06A-12R-A18S-07	0.0288489	0	0	0.142783	0	0.094185	0.0339384	0.0406099	0.0465293	0	0.00822562	0.00407559	0	0.385771	0.0844588	0.0778536	0	0	0.0527206	0	0	0
TCGA-D3-A2JF-06A-11R-A18S-07	0.133381	0	0	0.0668769	0	0.191105	0.05461	0.0288837	0.0173724	0	0	0.022428	0.0236164	0.144053	0.153617	0.0982555	0	0	0.0658	0	0	0
TCGA-DA-A1HW-06A-11R-A18U-07	0.0727843	0	0	0.290191	0	0.0732465	0.107581	0.0196402	0.0105965	0	0.0487521	0	0.0291598	0.0966065	0.145765	0.050848	0.0135493	0	0.0387063	0	0.00257281	0
TCGA-EE-A184-06A-11R-A18S-07	0.162494	0	0.0616115	0.203797	0	0.0980006	0.078205	0.0842473	0.00685887	0	0.071628	0	0.0296019	0.0563181	0.0317376	0.102026	0.000134527	0	0.0133398	0	0	0
TCGA-EE-A2A6-06A-11R-A18T-07	0.179309	0	0	0.326277	0	0	0.0567029	0.0568993	0.00237239	0	0.0784647	0.00633738	0.0395698	0.129595	0.0808102	0.0165158	0	0	0.0259631	0	0.00118352	0
TCGA-EE-A29P-06A-11R-A18T-07	0.0805177	0	0.0164166	0.293394	0	0.117824	0	0.045478	0.0898567	0	0.0187971	0.0176526	0.0348592	0.068766	0.079546	0.120015	0	0	0.0168771	0	0	0
TCGA-D3-A51J-06A-11R-A266-07	0.0835739	0	0.00717072	0.321491	0	0.0659402	0.0103838	0.0563777	0.0816418	0	0.0414361	0	0.0390776	0.102313	0.0585483	0.132047	0	0	0	0	0	0
TCGA-W3-A825-06A-11R-A352-07	0.127164	0	0.0184742	0.15887	0	0.196106	0.0394233	0.00894173	0	0	0.0501823	0.00382009	0.017426	0.164809	0.0506063	0.150881	0	0	0.0132958	0	0	0
TCGA-FR-A8YE-06A-11R-A37K-07	0.20694	0.0646471	0	0.0322403	0.0641558	0.228085	0.0317191	0.00660724	0	0	0.0782882	0	0.0275678	0.0685435	0.0206342	0.145977	0	0.024595	0	0	0	0
TCGA-XV-AB01-06A-12R-A40A-07	0.174984	0	0.0307998	0.242775	0	0.0413252	0	0.00888094	0.158588	0	0.0060153	0.0164735	0.0161036	0.0130327	0.0348202	0.256203	0	0	0	0	0	0
TCGA-D3-A2JB-06A-11R-A18T-07	0.194757	0.113741	0.0285324	0.114068	0	0.203899	0.0192663	0.053376	0	0	0.0659903	0	0.0076502	0.0772344	0.0588663	0.0626196	0	0	0	0	0	0
TCGA-GN-A9SD-06A-11R-A40A-07	0.318525	0	0.0112088	0.144273	0	0.142721	0.0227481	0.0290133	0.0245585	0	0.0554814	0	0.025128	0.0301541	0.0539497	0.142239	0	0	0	0	0	0
TCGA-GN-A266-06A-11R-A18T-07	0.056947	0	0.00617906	0.0535133	0	0.227343	0.0317955	0.00605132	0	0	0.028737	0	0.0398299	0.251415	0.0740271	0.186062	0	0	0.0380997	0	0	0
TCGA-EE-A2M8-06A-12R-A18S-07	0.0570944	0	0	0.310975	0	0.13953	0.0300828	0.0741171	0.070521	0	0.0771382	0	0.0296115	0	0.0842957	0.125697	0	0	0.000937837	0	0	0
TCGA-EE-A2MS-06A-11R-A18S-07	0.137506	0	0.046907	0.222154	0	0.137029	0	0.0455873	0.0335066	0	0.0213361	0	0.0188114	0	0.0520507	0.285112	0	0	0	0	0	0
TCGA-EE-A2GT-06A-12R-A18S-07	0.391083	0	0	0.0848583	0	0.107691	0.0275742	0	0.0687667	0	0.0583776	0	0	0.139594	0.0284352	0.0936203	0	0	0	0	0	0
TCGA-EB-A553-01A-12R-A27Q-07	0.19944	0	0.0605452	0.117471	0	0.111066	0.07467	0	0.00759232	0	0.0582491	0	0.0150317	0.225606	0.0409388	0.0616504	0	0	0.0277404	0	0	0
TCGA-EE-A2MN-06A-11R-A18S-07	0.175068	0	0.0170975	0.226164	0	0.125429	0.0285148	0.0560086	0.0500845	0	0.034479	0	0.051759	0	0.0781911	0.152693	0	0	0.00451065	0	0	0
TCGA-D3-A3MO-06A-11R-A21D-07	0.0188691	0	0	0	0	0.00993849	0.019216	0.00594831	0.015608	0	0.0181669	0	0	0.872399	0.00224376	0	0	0	0.0376104	0	0	0
TCGA-EE-A3JE-06A-11R-A20F-07	0.115636	0	0.00373957	0.295994	0	0.117207	0.0588539	0.0685841	0.0178338	0	0.0111783	0	0.0231494	0.14899	0.0619755	0.0568695	0	0	0.0199893	0	0	0
TCGA-FS-A1Z7-06A-11R-A18T-07	0.0376757	0	0.00189484	0	0	0.0577554	0	0	0.01024	0	0.0130384	0	0	0.706487	0.0191	0.111256	0	0	0.0425525	0	0	0
TCGA-FR-A7U8-06A-21R-A352-07	0.096486	0	0	0	0	0.157671	0.0270788	0	0.0100169	0	0.0682123	0	0	0.632456	0.00496515	0	0	0	0.00311356	0	0	0
TCGA-EE-A2ME-06A-11R-A18T-07	0.123922	0.0198678	0	0.172141	0	0.337798	0.0200882	0	0	0	0.0339321	0	0.00830109	0.108701	0.100042	0.0733998	0	0	0.00180724	0	0	0
TCGA-ER-A195-06A-11R-A18U-07	0.116362	0	0.00673299	0.179579	0	0.098292	0.0390041	0.00495121	0.0556111	0	0.0521309	0	0.036911	0.108784	0.0584048	0.222421	0	0	0.0208163	0	0	0
TCGA-FS-A1ZA-06A-11R-A18T-07	0.199464	0	0.0167742	0.0746285	0	0.121185	0.0185289	0.128994	0	0	0.0345625	0.0131205	0.0167495	0.168076	0.0681224	0.113121	0	0	0.0266731	0	0	0
TCGA-FS-A4F8-06A-11R-A266-07	0.234178	0.00728512	0	0.152435	0	0.261613	0.0292814	0	0	0	0.0770403	0	0.0245969	0.0760923	0.0478517	0.0896263	0	0	0	0	0	0
TCGA-FR-A8YD-06A-11R-A37K-07	0.122875	0	0.01052	0.0661178	0	0.0425172	0	0.0114007	0.0539147	0	0	0.00117838	0	0.595094	0.0178545	0.0492876	0	0	0.02924	0	0	0
TCGA-EE-A2MC-06A-12R-A18S-07	0.122173	0	0.00715274	0.230306	0	0.202512	0.038238	0.00136867	0.00713507	0	0.0552897	0	0.0040448	0.0849202	0.0665006	0.156236	0	0	0	0.0191599	0	0.00496353
TCGA-EE-A29S-06A-11R-A18T-07	0.067981	0	0.00125513	0.136499	0	0.186064	0.0312653	0.0262697	0.0405969	0	0.0333428	0	0.0166841	0.283094	0.0335748	0.143374	0	0	0	0	0	0
TCGA-EE-A2GS-06A-12R-A18S-07	0.0581544	0	0.00116949	0.120027	0	0.0628067	0.0308331	0.0405384	0.0297221	0	0.0260354	0	0.0327981	0.325643	0.103063	0.144622	0	0	0.0245867	0	0	0
TCGA-FS-A1ZD-06A-11R-A18T-07	0.036819	0	0.0012969	0	0	0.096218	0	0	0.0224621	0	0.045441	0.0551851	0	0.303888	0.00417272	0.361989	0	0	0.0725282	0	0	0
TCGA-DA-A1I2-06A-21R-A18U-07	0.168106	0	0.00205877	0.10324	0	0.173629	0.0376257	0.0690564	0	0	0.0347962	0.00417674	0.0297281	0.0754462	0.0995582	0.167272	0	0	0.0353064	0	0	0
TCGA-D3-A8GI-06A-11R-A37K-07	0.0171741	0	0.00330962	0	0	0.0725378	0.0364452	0.0196961	0.0461653	0	0.0709908	0	0	0.60621	0	0.106168	0	0	0.0105702	0	0.0107324	0
TCGA-EE-A2MG-06A-11R-A18T-07	0.343551	0	0.00447657	0.105439	0	0.168327	0.0521505	0.0165156	0.0119057	0	0.0685666	0	0.0160849	0.0652174	0.0531862	0.0943405	0	0	0.000239848	0	0	0
TCGA-ER-A1A1-06A-11R-A18U-07	0.391211	0.0723831	0.0101164	0.0366328	0	0.19457	0.0323352	0.0359386	0.0207452	0	0.0382314	0	0.00634663	0.0697411	0.0162999	0.0544556	0	0.0205883	0.000404557	0	0	0
TCGA-GF-A3OT-06A-23R-A239-07	0.0335332	0	0.00579263	0.0901769	0	0.207754	0.0443482	0.0056482	0	0	0.0571376	0	0	0.274953	0.0872471	0.185913	0	0	0	0.00749571	0	0
TCGA-EE-A3JH-06A-11R-A21D-07	0.079321	0	0.0486908	0.237203	0	0.00963744	0.0222285	0.0324231	0.0690157	0	0.0822236	0	0.0234685	0.199735	0.0702213	0.113658	0	0	0.012173	0	0	0
TCGA-EE-A20B-06A-11R-A18U-07	0.167863	0	0.00997241	0.181572	0	0.144809	0.0104391	0.0262527	0.0582805	0	0.0532271	0	0.0199983	0.0847087	0.054192	0.165994	0	0	0.0226907	0	0	0
TCGA-D3-A2JK-06A-11R-A18S-07	0.0985604	0	0.0143887	0.0139475	0	0.0371531	4.98e-05	0.00100803	0.040661	0	0.0143571	0.00137388	0	0.699657	0.00382815	0.0474048	0	0	0.0276104	0	0	0
TCGA-EB-A6L9-06A-11R-A32P-07	0.208936	0.0747311	0.042561	0.155161	0	0.0310922	0.0285549	0.0222395	0.108458	0	0.0551603	0	0.0127088	0.131671	0.0514063	0.0627589	0	0	0.0145604	0	0	0
TCGA-EE-A2A1-06A-11R-A18T-07	0.205369	0	0.023328	0.159103	0	0.116167	0	0.0433499	0.0518358	0	0.0555287	0	0.02703	0.0222211	0.083437	0.193581	0	0	0.0190495	0	0	0
TCGA-FS-A1Z4-06A-11R-A18T-07	0.25424	0	0.0287405	0.0487555	0	0.20876	0.0277584	0.0693744	0.0214385	0	0.0771333	0	0.00848834	0.112941	0.0670225	0.0682468	0	0.00100388	0.00609727	0	0	0
TCGA-D3-A3CE-06A-11R-A18S-07	0.095406	0	0.0955291	0.200919	0	0.174275	0.0286608	0.0405738	0.0328026	0	0.0209138	0.0135141	0.0639729	0.0160972	0.0722951	0.127399	0	0	0.0176412	0	0	0
TCGA-EB-A5UM-01A-11R-A311-07	0.164307	0	0	0.294007	0	0.0941887	0.0042971	0.0975829	0.0889826	0	0.0404226	0.00890802	0.0217551	0.0396798	0.0461422	0.0843385	0	0	0.0153881	0	0	0
TCGA-D3-A1Q7-06A-11R-A18T-07	0.0920225	0	0.0140689	0.117572	0	0.159543	0.0546028	0.0499078	0.0466066	0	0.0540618	0	0.0168474	0.1124	0.135131	0.138575	0	0	0.00866075	0	0	0
TCGA-ER-A2NC-06A-11R-A18T-07	0.0885662	0	0	0.0733623	0	0.11695	0.0110935	0.0100267	0	0	0.0253402	0	0.129636	0	0.013253	0.499954	0	0.00393535	0.0278824	0	0	0
TCGA-ER-A19W-06A-41R-A239-07	0.0639876	0	0.00143119	0.228375	0	0.129494	0.0793823	0.0393522	0.0181787	0	0.0852514	0	0.0608423	0.0476175	0.0973806	0.136024	0	0	0.0126822	0	0	0
TCGA-FS-A1ZF-06A-12R-A18S-07	0	0.0105426	0	0	0	0.0214454	0.0510514	0.0344331	0.0346739	0	0.100871	0	0	0.618631	0.0180041	0	0	0	0.0939413	0	0.0164057	0
TCGA-BF-A5EQ-01A-21R-A27Q-07	0.214705	0	0	0.188798	0	0.143219	0.020576	0.0580655	0.0286973	0	0.0279314	0	0.0339653	0.0785865	0.0593604	0.14402	0	0	0.00207601	0	0	0
TCGA-EE-A2A0-06A-11R-A18T-07	0.120584	0	0.0663839	0.0188759	0	0.312339	0.0352679	0	0	0	0.0176188	0	0.0230594	0.0549534	0.0506838	0.288735	0	0	0.0114987	0	0	0
TCGA-D3-A1Q4-06A-11R-A18T-07	0.244045	0	0.0243112	0	0	0.126874	0.0406233	0	0.00544964	0	0.028495	0	0.000225964	0.29954	0.0394864	0.150798	0	0	0.0401513	0	0	0
TCGA-3N-A9WD-06A-11R-A38C-07	0.190172	0	0	0.113186	0	0.161158	0.00037455	0.0663349	0.0380027	0	0.0210479	0.000702446	0	0.235973	0.0944687	0.061246	0	0	0.0173344	0	0	0
TCGA-EB-A24D-01A-11R-A18T-07	0.181951	0	0.163867	0.0894606	0	0.244074	0.0169781	0.0456343	0.019411	0	0.0403371	0	0.0129263	8.79e-05	0.0579362	0.122191	0.00268001	0	0.0024659	0	0	0
TCGA-EB-A3Y7-01A-11R-A239-07	0.133881	0	0.00450403	0.0309154	0	0.0327734	0.0184616	0.0230609	0.0714449	0	0.0689019	0	0	0.563632	0.0042851	0.031302	0	0.016838	0	0	0	0
TCGA-WE-A8ZN-06A-11R-A37K-07	0.0793874	0	0.00398101	0.295221	0	0	0.0868497	0.0430109	0.0679902	0	0.0477416	0.0116423	0.0416381	0.123282	0.0597791	0.117491	0	0	0.0219858	0	0	0
TCGA-FS-A1ZS-06A-12R-A18T-07	0.00708393	0.00133473	0	0	0	0.161788	0.014843	0.0158242	0.00198692	0	0.0547372	0	0	0.44065	0.0129953	0.282379	0	0	0	0	0.00637769	0
TCGA-FS-A4F4-06A-12R-A266-07	0.0511437	0	0.000475408	0.246791	0	0.023592	0.00138335	0.0444735	0.0437133	0	0.0435664	0	0.00651467	0.428943	0.0214528	0.0308809	0	0	0.0570699	0	0	0
TCGA-EB-A5VV-06A-11R-A32P-07	0.287972	0.15807	0	0.0913134	0	0.205132	0.0246528	0.0223425	0.018195	0	0.0512629	0	0.0189415	0.0106642	0.0154037	0.0799802	0	0.0160694	0	0	0	0
TCGA-DA-A1I4-06A-11R-A18U-07	0.0435004	0	0	0	0	0.059919	0.0132872	0	0.00177148	0	0.0558502	0	0.0132898	0.460648	0.00182152	0.285682	0	0	0.0617161	0	0.00251416	0
TCGA-EE-A183-06A-11R-A18S-07	0.286825	0	0	0.102236	0	0.128275	0	0	0.103134	0	0	0.0247214	0	0.224486	0.0308616	0.0994617	0	0	0	0	0	0
TCGA-ER-A197-06A-32R-A18S-07	0.00270404	0	0.00183714	0.339416	0	0.0761721	0.00464008	0.0494202	0.0598187	0	0.0218411	0	0.0591099	0	0.0877696	0.285002	0.00110905	0	0	0	0	0.0111603
TCGA-WE-AA9Y-06A-12R-A38C-07	0.348948	0	0	0.0605819	0	0.165922	0.0331127	0	0.0361768	0	0.0642969	0	0.0405304	0.0333464	0.00250596	0.204865	0	0	0.00971414	0	0	0
TCGA-ER-A19D-06A-11R-A18S-07	0.171683	0	0.00458983	0.0620724	0	0.172329	0.0213657	0.0134877	0.0208372	0	0.0254829	0	0.0238009	0.174507	0.0480528	0.237938	0	0	0.0238545	0	0	0
TCGA-EE-A29C-06A-21R-A18S-07	0.138168	0	0.00896895	0.0286232	0	0.0931443	0.00854244	0	0.0656319	0	0.0160046	0	0	0.395202	0.0231976	0.189867	0	0	0.0326497	0	0	0
TCGA-FS-A4FD-06A-11R-A266-07	0.174607	0	0.0234612	0.144399	0	0.0545779	0.0195161	0.0619176	0.0297308	0	0.0186896	0	0.0249884	0.238103	0.0322282	0.161331	0	0	0.0164501	0	0	0
TCGA-Z2-AA3V-06A-11R-A39D-07	0.0998874	0	0.00415292	0.13006	0	0	0.00217975	0.0317838	0.0847827	0	0.0961359	0.013354	0	0.352802	0.0494708	0.107873	0	0	0.0275179	0	0	0
TCGA-EB-A4OZ-01A-12R-A266-07	0.0172399	0	0	0.283684	0	0	0.237755	0	0.0140805	0	0.0175074	0.0558068	0.00990107	0.148985	0.050919	0.0726879	0.0144461	0	0.0769879	0	0	0
TCGA-EB-A44R-06A-41R-A266-07	0.123674	0	0.0127895	0.304613	0	0.0331437	0	0.100566	0.0815572	0	0.0239629	0.00309269	0.0157709	0.12049	0.0234147	0.156926	0	0	0	0	0	0
TCGA-ER-A3EV-06A-11R-A20F-07	0.152428	0	0.0955147	0.270879	0	0.00484799	0.00263345	0.102095	0	0	0.0251731	0.0119083	0.0198494	0.0678844	0.0340232	0.17462	0.0323393	0	0	0.00580459	0	0
TCGA-ER-A196-01A-11R-A18T-07	0.0439003	0	0.00306401	0	0	0.0707228	0	0.0141454	0.00182642	0	0.0163027	0	0	0.630634	0	0.0376566	0	0.125837	0	0.0170024	0	0.0389089
TCGA-FS-A1ZU-06A-12R-A18T-07	0.0366373	0	0	0	0	0.128158	0.0153124	0.0305793	0	0	0.108987	0	0.0792914	0.465829	0	0.0762313	0.00110207	0	0.0390343	0	0.018838	0
TCGA-ER-A19A-06A-21R-A18U-07	0.0816787	0	0.00345959	0.0771045	0	0.2225	0.033254	0.0278157	0.00803781	0	0.0290926	0	0.0264263	0.197862	0.0735322	0.189628	0	0	0.0296094	0	0	0
TCGA-EE-A2M5-06A-12R-A18S-07	0.0483169	0	0.0050185	0.298213	0	0.0606552	0.0780701	0.0383421	0.00360267	0	0.0961723	0	0.0339631	0.147451	0.0282497	0.0701682	0	0.00163044	0	0.0466966	0	0.0434494
TCGA-EB-A4OY-01A-11R-A266-07	0.150979	0	0.00746817	0.220181	0	0	0.0681277	0.0712135	0.0618015	0	0.0534816	0.00578657	0.0119813	0.199247	0.019286	0.115775	0	0	0.0146719	0	0	0
TCGA-EB-A44N-01A-11R-A266-07	0.189994	0	0	0.052648	0	0.198309	0.0322945	0.0591729	0.0352428	0	0.03105	0	0.00585811	0.218179	0.062453	0.065196	0	0.00621865	0.0433842	0	0	0
TCGA-ER-A2NF-06A-11R-A18T-07	0.121583	0	0.124592	0.357406	0	0.120135	0.00786281	0.0126001	0.072093	0	0.017995	0	0.0549338	0.0127489	0.0209475	0.0740793	0	0.00302361	0	0	0	0
TCGA-EE-A182-06A-11R-A18T-07	0.091591	0	0.00750647	0.149566	0	0.0711907	0	0.0199745	0.0763379	0	0.0171099	0.0355554	0.0335879	0.347125	0	0.126121	0	0	0.0243341	0	0	0
TCGA-BF-A1PX-01A-12R-A18T-07	0.180254	0	0.0151284	0.269516	0	0.061879	0.0310713	0.00754218	0.0719982	0	0.0147423	0.0305035	0.0124755	0.0949168	0.036175	0.110695	0	0	0.0631021	0	0	0
TCGA-EB-A57M-01A-51R-A311-07	0.175752	0	0.0498577	0.0337919	0	0.208181	0	0.0438223	0.0409929	0	0.054044	0	0.0271836	0	0.0223748	0.187855	0.0256264	0.0484345	0.0744626	0	0	0.00762075
TCGA-ER-A2NB-01A-12R-A18S-07	0.0973727	0	0.0140851	0.286707	0	0.0336872	0.102375	0.0419428	0.017166	0	0.00707455	0.046926	0.0144703	0.175672	0	0.0557604	0	0.0244981	0.0822622	0	0	0
TCGA-EE-A29G-06A-12R-A18T-07	0.126371	0	0.00357768	0.0472235	0	0.140499	0	0.0317031	0.0248726	0	0.0238967	0.00481814	0.0245182	0.328872	0.046472	0.110764	0.027278	0	0.0591342	0	0	0
TCGA-EB-A3XD-01A-22R-A239-07	0.16758	0	0.00810133	0.10125	0	0.19717	0	0.0130912	0.065568	0	0.0275449	0.00441968	0.0114057	0.204651	0.0480384	0.102625	0.00492715	0	0.0436283	0	0	0
TCGA-EB-A5SF-01A-11R-A311-07	0.0219336	0	0	0	0	0.0897289	0	0.000755746	0.0485212	0	0.0662746	0	0	0.647757	0	0.091396	0	0	0.0336333	0	0	0
